# Supplementary material for: Bispecific BCMA/CD24 CAR-T cells control multiple myeloma growth
Source: Nat Commun. 2024 Jan 19;15:615. doi: 10.1038/s41467-024-44873-4 (PMC10798961; doi:10.1038/s41467-024-44873-4)
Supplement: Supplementary file 4 — Supplementary Data 1 [file 41467_2024_44873_MOESM4_ESM.xlsx]

## Sheet: Figure 1 - Figure 6
Supplementary Data 1: P values for indicated figures and comparisons
Figure identifier	Comparison	P Value
Figure 1f	Pre-infusion vs Post-infusion	<0.001
Figure 1h	MGUS/SMM (N = 35) vs. NDMM (N = 39)	0.05
	MGUS/SMM (N = 35) vs. RRMM (N = 21)	<0.001
	NDMM (N = 39) vs. RRMM (N = 21)	0.04
Figure 1i	Untreated vs Post-BTZ	0.03
Figure 2c	MM1.S - T Cell vs. Mock-CAR-T	0.72
	MM1.S - T Cell vs. CD24-CAR-T	<0.001
	MM1.S - Mock-CAR-T vs. CD24-CAR-T	<0.001
	OPM2 - T Cell vs. Mock-CAR-T	0.78
	OPM2 - T Cell vs. CD24-CAR-T	<0.001
	OPM2 - Mock-CAR-T vs. CD24-CAR-T	<0.001
	H929 - T Cell vs. Mock-CAR-T	0.68
	H929 - T Cell vs. CD24-CAR-T	<0.001
	H929 - Mock-CAR-T vs. CD24-CAR-T	<0.001
Figure 2d	MM1.S - PBS vs. Normal	0.04
	MM1.S - PBS vs. Mock-CAR-T	0.03
	MM1.S - PBS vs. CD24-CAR-T	<0.001
	MM1.S - Normal vs. Mock-CAR-T	>0.99
	MM1.S - Normal vs. CD24-CAR-T	<0.001
	MM1.S - Mock-CAR-T vs. CD24-CAR-T	<0.001
	OPM2 -PBS vs. Normal	0.003
	OPM2 -PBS vs. Mock-CAR-T	0.002
	OPM2 -PBS vs. CD24-CAR-T	<0.001
	OPM2 -Normal vs. Mock-CAR-T	>0.99
	OPM2 -Normal vs. CD24-CAR-T	<0.001
	OPM2 -Mock-CAR-T vs. CD24-CAR-T	<0.001
	H929 - PBS vs. Normal	0.67
	H929 - PBS vs. Mock-CAR-T	0.63
	H929 - PBS vs. CD24-CAR-T	<0.001
	H929 - Normal vs. Mock-CAR-T	>0.99
	H929 - Normal vs. CD24-CAR-T	<0.001
	H929 - Mock-CAR-T vs. CD24-CAR-T	<0.001
Figure 2e	MM1.S - PBS vs. Normal	0.78
	MM1.S - PBS vs. Mock-CAR-T	0.73
	MM1.S - PBS vs. CD24-CAR-T	<0.001
	MM1.S - Normal vs. Mock-CAR-T	>0.99
	MM1.S - Normal vs. CD24-CAR-T	<0.001
	MM1.S - Mock-CAR-T vs. CD24-CAR-T	<0.001
	OPM2 -PBS vs. Normal	0.54
	OPM2 -PBS vs. Mock-CAR-T	0.47
	OPM2 -PBS vs. CD24-CAR-T	<0.001
	OPM2 -Normal vs. Mock-CAR-T	>0.99
	OPM2 -Normal vs. CD24-CAR-T	<0.001
	OPM2 -Mock-CAR-T vs. CD24-CAR-T	<0.001
	H929 - PBS vs. Normal	0.84
	H929 - PBS vs. Mock-CAR-T	0.76
	H929 - PBS vs. CD24-CAR-T	<0.001
	H929 - Normal vs. Mock-CAR-T	>0.99
	H929 - Normal vs. CD24-CAR-T	<0.001
	H929 - Mock-CAR-T vs. CD24-CAR-T	<0.001
Figure 2f	MM1.S - PBS vs. Normal	0.53
	MM1.S - PBS vs. Mock-CAR-T	0.55
	MM1.S - PBS vs. CD24-CAR-T	<0.001
	MM1.S - Normal vs. Mock-CAR-T	>0.99
	MM1.S - Normal vs. CD24-CAR-T	<0.001
	MM1.S - Mock-CAR-T vs. CD24-CAR-T	<0.001
	OPM2 -PBS vs. Normal	0.3
	OPM2 -PBS vs. Mock-CAR-T	0.34
	OPM2 -PBS vs. CD24-CAR-T	<0.001
	OPM2 -Normal vs. Mock-CAR-T	>0.99
	OPM2 -Normal vs. CD24-CAR-T	<0.001
	OPM2 -Mock-CAR-T vs. CD24-CAR-T	<0.001
	H929 - PBS vs. Normal	0.2
	H929 - PBS vs. Mock-CAR-T	0.19
	H929 - PBS vs. CD24-CAR-T	<0.001
	H929 - Normal vs. Mock-CAR-T	>0.99
	H929 - Normal vs. CD24-CAR-T	<0.001
	H929 - Mock-CAR-T vs. CD24-CAR-T	<0.001
Figure 2g	PBS vs CD24-CAR-T	<0.001
Figure 2i	PBS vs. Mock-CAR-T	0.97
	PBS vs. CD24-CAR-T	0.003
	Mock-CAR-T vs. CD24-CAR-T	0.004
Figure 3c	Normal vs. PBS	<0.001
	Normal vs. MOCK-CAR-T	<0.001
	Normal vs. CD24-CAR-T	0.02
	PBS vs. MOCK-CAR-T	0.99
	PBS vs. CD24-CAR-T	<0.001
	MOCK-CAR-T vs. CD24-CAR-T	<0.001
Figure 3d	Normal vs. PBS	0.009
	Normal vs. MOCK-CAR-T	0.02
	Normal vs. CD24-CAR-T	<0.001
	PBS vs. MOCK-CAR-T	0.95
	PBS vs. CD24-CAR-T	<0.001
	MOCK-CAR-T vs. CD24-CAR-T	<0.001
Figure 3f	M1 - Normal vs. PBS	0.04
	M1 - Normal vs. MOCK-CAR-T	0.09
	M1 - Normal vs. CD24-CAR-T	<0.001
	M1 - PBS vs. MOCK-CAR-T	0.96
	M1 - PBS vs. CD24-CAR-T	<0.001
	M1 - MOCK-CAR-T vs. CD24-CAR-T	<0.001
	M2 - Normal vs. PBS	<0.001
	M2 - Normal vs. MOCK-CAR-T	<0.001
	M2 - Normal vs. CD24-CAR-T	0.99
	M2 - PBS vs. MOCK-CAR-T	<0.001
	M2 - PBS vs. CD24-CAR-T	<0.001
	M2 - MOCK-CAR-T vs. CD24-CAR-T	<0.001
Figure 3g	PBS vs. MOCK-CAR-T	0.4436
	PBS vs. CD24-CAR-T	0.0019
	MOCK-CAR-T vs. CD24-CAR-T	0.0018
Figure 4b	Neutrophils-I - Normal vs. PBS	<0.001
	Neutrophils-I - Normal vs. MOCK-CAR-T	<0.001
	Neutrophils-I - Normal vs. CD24-CAR-T	<0.001
	Neutrophils-I - PBS vs. MOCK-CAR-T	>0.99
	Neutrophils-I - PBS vs. CD24-CAR-T	0.66
	Neutrophils-I - MOCK-CAR-T vs. CD24-CAR-T	0.61
	Neutrophils-II - Normal vs. PBS	0.66
	Neutrophils-II - Normal vs. MOCK-CAR-T	0.001
	Neutrophils-II - Normal vs. CD24-CAR-T	0.04
	Neutrophils-II - PBS vs. MOCK-CAR-T	<0.001
	Neutrophils-II - PBS vs. CD24-CAR-T	0.009
	Neutrophils-II - MOCK-CAR-T vs. CD24-CAR-T	0.1
	Myelocytes-I - Normal vs. PBS	<0.001
	Myelocytes-I - Normal vs. MOCK-CAR-T	<0.001
	Myelocytes-I - Normal vs. CD24-CAR-T	<0.001
	Myelocytes-I - PBS vs. MOCK-CAR-T	0.007
	Myelocytes-I - PBS vs. CD24-CAR-T	0.07
	Myelocytes-I - MOCK-CAR-T vs. CD24-CAR-T	0.41
	Myelocytes-II - Normal vs. PBS	0.001
	Myelocytes-II - Normal vs. MOCK-CAR-T	<0.001
	Myelocytes-II - Normal vs. CD24-CAR-T	<0.001
	Myelocytes-II - PBS vs. MOCK-CAR-T	0.005
	Myelocytes-II - PBS vs. CD24-CAR-T	<0.001
	Myelocytes-II - MOCK-CAR-T vs. CD24-CAR-T	<0.001
	Myeloblasts - Normal vs. PBS	<0.001
	Myeloblasts - Normal vs. MOCK-CAR-T	<0.001
	Myeloblasts - Normal vs. CD24-CAR-T	<0.001
	Myeloblasts - PBS vs. MOCK-CAR-T	0.002
	Myeloblasts - PBS vs. CD24-CAR-T	<0.001
	Myeloblasts - MOCK-CAR-T vs. CD24-CAR-T	<0.001
	Monoblasts-I - Normal vs. PBS	<0.001
	Monoblasts-I - Normal vs. MOCK-CAR-T	<0.001
	Monoblasts-I - Normal vs. CD24-CAR-T	0.47
	Monoblasts-I - PBS vs. MOCK-CAR-T	<0.001
	Monoblasts-I - PBS vs. CD24-CAR-T	<0.001
	Monoblasts-I - MOCK-CAR-T vs. CD24-CAR-T	<0.001
	Monoblasts-II - Normal vs. PBS	<0.001
	Monoblasts-II - Normal vs. MOCK-CAR-T	<0.001
	Monoblasts-II - Normal vs. CD24-CAR-T	<0.001
	Monoblasts-II - PBS vs. MOCK-CAR-T	0.003
	Monoblasts-II - PBS vs. CD24-CAR-T	<0.001
	Monoblasts-II - MOCK-CAR-T vs. CD24-CAR-T	0.09
	Basophils - Normal vs. PBS	0.02
	Basophils - Normal vs. MOCK-CAR-T	0.007
	Basophils - Normal vs. CD24-CAR-T	0.01
	Basophils - PBS vs. MOCK-CAR-T	0.91
	Basophils - PBS vs. CD24-CAR-T	>0.99
	Basophils - MOCK-CAR-T vs. CD24-CAR-T	0.98
	DCs - Normal vs. PBS	<0.001
	DCs - Normal vs. MOCK-CAR-T	<0.001
	DCs - Normal vs. CD24-CAR-T	<0.001
	DCs - PBS vs. MOCK-CAR-T	0.02
	DCs - PBS vs. CD24-CAR-T	<0.001
	DCs - MOCK-CAR-T vs. CD24-CAR-T	<0.001
	Monocytes - Normal vs. PBS	<0.001
	Monocytes - Normal vs. MOCK-CAR-T	0.04
	Monocytes - Normal vs. CD24-CAR-T	0.07
	Monocytes - PBS vs. MOCK-CAR-T	<0.001
	Monocytes - PBS vs. CD24-CAR-T	<0.001
	Monocytes - MOCK-CAR-T vs. CD24-CAR-T	0.001
	Macrophages - Normal vs. PBS	<0.001
	Macrophages - Normal vs. MOCK-CAR-T	<0.001
	Macrophages - Normal vs. CD24-CAR-T	0.36
	Macrophages - PBS vs. MOCK-CAR-T	0.97
	Macrophages - PBS vs. CD24-CAR-T	<0.001
	Macrophages - MOCK-CAR-T vs. CD24-CAR-T	<0.001
	NK/T - Normal vs. PBS	<0.001
	NK/T - Normal vs. MOCK-CAR-T	<0.001
	NK/T - Normal vs. CD24-CAR-T	<0.001
	NK/T - PBS vs. MOCK-CAR-T	0.02
	NK/T - PBS vs. CD24-CAR-T	0.002
	NK/T - MOCK-CAR-T vs. CD24-CAR-T	0.37
	Pro-B - Normal vs. PBS	<0.001
	Pro-B - Normal vs. MOCK-CAR-T	<0.001
	Pro-B - Normal vs. CD24-CAR-T	<0.001
	Pro-B - PBS vs. MOCK-CAR-T	0.86
	Pro-B - PBS vs. CD24-CAR-T	0.37
	Pro-B - MOCK-CAR-T vs. CD24-CAR-T	0.78
	Pre-B-I - Normal vs. PBS	<0.001
	Pre-B-I - Normal vs. MOCK-CAR-T	<0.001
	Pre-B-I - Normal vs. CD24-CAR-T	<0.001
	Pre-B-I - PBS vs. MOCK-CAR-T	0.86
	Pre-B-I - PBS vs. CD24-CAR-T	0.48
	Pre-B-I - MOCK-CAR-T vs. CD24-CAR-T	0.18
	Pre-B-II - Normal vs. PBS	<0.001
	Pre-B-II - Normal vs. MOCK-CAR-T	<0.001
	Pre-B-II - Normal vs. CD24-CAR-T	<0.001
	Pre-B-II - PBS vs. MOCK-CAR-T	0.74
	Pre-B-II - PBS vs. CD24-CAR-T	>0.99
	Pre-B-II - MOCK-CAR-T vs. CD24-CAR-T	0.88
Figure 4c	Normal vs. PBS	<0.001
	Normal vs. MOCK-CAR-T	<0.001
	Normal vs. CD24-CAR-T	0.36
	PBS vs. MOCK-CAR-T	0.97
	PBS vs. CD24-CAR-T	<0.001
	MOCK-CAR-T vs. CD24-CAR-T	<0.001
Figure 4e	Cluster 0 - Normal vs. PBS	<0.001
	Cluster 0 - Normal vs. MOCK-CAR-T	<0.001
	Cluster 0 - Normal vs. CD24-CAR-T	0.04
	Cluster 0 - PBS vs. MOCK-CAR-T	0.06
	Cluster 0 - PBS vs. CD24-CAR-T	<0.001
	Cluster 0 - MOCK-CAR-T vs. CD24-CAR-T	0.03
	Cluster 1 - Normal vs. PBS	<0.001
	Cluster 1 - Normal vs. MOCK-CAR-T	0.008
	Cluster 1 - Normal vs. CD24-CAR-T	0.08
	Cluster 1 - PBS vs. MOCK-CAR-T	0.09
	Cluster 1 - PBS vs. CD24-CAR-T	0.009
	Cluster 1 - MOCK-CAR-T vs. CD24-CAR-T	0.4
	Cluster 2 - Normal vs. PBS	0.06
	Cluster 2 - Normal vs. MOCK-CAR-T	0.12
	Cluster 2 - Normal vs. CD24-CAR-T	0.67
	Cluster 2 - PBS vs. MOCK-CAR-T	0.95
	Cluster 2 - PBS vs. CD24-CAR-T	0.27
	Cluster 2 - MOCK-CAR-T vs. CD24-CAR-T	0.52
	Cluster 3 - Normal vs. PBS	0.004
	Cluster 3 - Normal vs. MOCK-CAR-T	0.004
	Cluster 3 - Normal vs. CD24-CAR-T	0.002
	Cluster 3 - PBS vs. MOCK-CAR-T	>0.99
	Cluster 3 - PBS vs. CD24-CAR-T	0.83
	Cluster 3 - MOCK-CAR-T vs. CD24-CAR-T	0.81
	Cluster 4 - Normal vs. PBS	>0.99
	Cluster 4 - Normal vs. MOCK-CAR-T	>0.99
	Cluster 4 - Normal vs. CD24-CAR-T	0.004
	Cluster 4 - PBS vs. MOCK-CAR-T	>0.99
	Cluster 4 - PBS vs. CD24-CAR-T	0.004
	Cluster 4 - MOCK-CAR-T vs. CD24-CAR-T	0.004
Figure 5c	MM1.S - Mock-CAR-T vs. CD24-CAR-T	<0.001
	MM1.S - Mock-CAR-T vs. BCMA-CAR-T	<0.001
	MM1.S - Mock-CAR-T vs. Bi-CAR-T	<0.001
	MM1.S - Mock-CAR-T vs. Tan1-CAR	<0.001
	MM1.S - Mock-CAR-T vs. Tan2-CAR	<0.001
	MM1.S - CD24-CAR-T vs. BCMA-CAR-T	0.08
	MM1.S - CD24-CAR-T vs. Bi-CAR-T	<0.001
	MM1.S - CD24-CAR-T vs. Tan1-CAR	0.004
	MM1.S - CD24-CAR-T vs. Tan2-CAR	0.85
	MM1.S - BCMA-CAR-T vs. Bi-CAR-T	0.08
	MM1.S - BCMA-CAR-T vs. Tan1-CAR	0.66
	MM1.S - BCMA-CAR-T vs. Tan2-CAR	0.008
	MM1.S - Bi-CAR-T vs. Tan1-CAR	0.76
	MM1.S - Bi-CAR-T vs. Tan2-CAR	<0.001
	MM1.S - Tan1-CAR vs. Tan2-CAR	<0.001
	OPM2 - Mock-CAR-T vs. CD24-CAR-T	<0.001
	OPM2 - Mock-CAR-T vs. BCMA-CAR-T	<0.001
	OPM2 - Mock-CAR-T vs. Bi-CAR-T	<0.001
	OPM2 - Mock-CAR-T vs. Tan1-CAR	<0.001
	OPM2 - Mock-CAR-T vs. Tan2-CAR	<0.001
	OPM2 - CD24-CAR-T vs. BCMA-CAR-T	0.27
	OPM2 - CD24-CAR-T vs. Bi-CAR-T	<0.001
	OPM2 - CD24-CAR-T vs. Tan1-CAR	0.009
	OPM2 - CD24-CAR-T vs. Tan2-CAR	0.05
	OPM2 - BCMA-CAR-T vs. Bi-CAR-T	0.001
	OPM2 - BCMA-CAR-T vs. Tan1-CAR	0.49
	OPM2 - BCMA-CAR-T vs. Tan2-CAR	<0.001
	OPM2 - Bi-CAR-T vs. Tan1-CAR	0.05
	OPM2 - Bi-CAR-T vs. Tan2-CAR	<0.001
	OPM2 - Tan1-CAR vs. Tan2-CAR	<0.001
	H929 - Mock-CAR-T vs. CD24-CAR-T	<0.001
	H929 - Mock-CAR-T vs. BCMA-CAR-T	<0.001
	H929 - Mock-CAR-T vs. Bi-CAR-T	<0.001
	H929 - Mock-CAR-T vs. Tan1-CAR	<0.001
	H929 - Mock-CAR-T vs. Tan2-CAR	<0.001
	H929 - CD24-CAR-T vs. BCMA-CAR-T	<0.001
	H929 - CD24-CAR-T vs. Bi-CAR-T	<0.001
	H929 - CD24-CAR-T vs. Tan1-CAR	<0.001
	H929 - CD24-CAR-T vs. Tan2-CAR	<0.001
	H929 - BCMA-CAR-T vs. Bi-CAR-T	<0.001
	H929 - BCMA-CAR-T vs. Tan1-CAR	0.12
	H929 - BCMA-CAR-T vs. Tan2-CAR	0.002
	H929 - Bi-CAR-T vs. Tan1-CAR	0.11
	H929 - Bi-CAR-T vs. Tan2-CAR	<0.001
	H929 - Tan1-CAR vs. Tan2-CAR	<0.001
Figure 5d	MM1.S - Mock-CAR-T vs. CD24-CAR-T	<0.001
	MM1.S - Mock-CAR-T vs. BCMA-CAR-T	<0.001
	MM1.S - Mock-CAR-T vs. Bi-CAR-T	<0.001
	MM1.S - Mock-CAR-T vs. Tan1-CAR	<0.001
	MM1.S - Mock-CAR-T vs. Tan2-CAR	<0.001
	MM1.S - CD24-CAR-T vs. BCMA-CAR-T	>0.99
	MM1.S - CD24-CAR-T vs. Bi-CAR-T	<0.001
	MM1.S - CD24-CAR-T vs. Tan1-CAR	<0.001
	MM1.S - CD24-CAR-T vs. Tan2-CAR	0.54
	MM1.S - BCMA-CAR-T vs. Bi-CAR-T	<0.001
	MM1.S - BCMA-CAR-T vs. Tan1-CAR	<0.001
	MM1.S - BCMA-CAR-T vs. Tan2-CAR	0.34
	MM1.S - Bi-CAR-T vs. Tan1-CAR	0.006
	MM1.S - Bi-CAR-T vs. Tan2-CAR	<0.001
	MM1.S - Tan1-CAR vs. Tan2-CAR	<0.001
	OPM2 - Mock-CAR-T vs. CD24-CAR-T	<0.001
	OPM2 - Mock-CAR-T vs. BCMA-CAR-T	<0.001
	OPM2 - Mock-CAR-T vs. Bi-CAR-T	<0.001
	OPM2 - Mock-CAR-T vs. Tan1-CAR	<0.001
	OPM2 - Mock-CAR-T vs. Tan2-CAR	<0.001
	OPM2 - CD24-CAR-T vs. BCMA-CAR-T	>0.99
	OPM2 - CD24-CAR-T vs. Bi-CAR-T	<0.001
	OPM2 - CD24-CAR-T vs. Tan1-CAR	0.14
	OPM2 - CD24-CAR-T vs. Tan2-CAR	<0.001
	OPM2 - BCMA-CAR-T vs. Bi-CAR-T	0.003
	OPM2 - BCMA-CAR-T vs. Tan1-CAR	0.44
	OPM2 - BCMA-CAR-T vs. Tan2-CAR	<0.001
	OPM2 - Bi-CAR-T vs. Tan1-CAR	0.15
	OPM2 - Bi-CAR-T vs. Tan2-CAR	<0.001
	OPM2 - Tan1-CAR vs. Tan2-CAR	<0.001
	H929 - Mock-CAR-T vs. CD24-CAR-T	<0.001
	H929 - Mock-CAR-T vs. BCMA-CAR-T	<0.001
	H929 - Mock-CAR-T vs. Bi-CAR-T	<0.001
	H929 - Mock-CAR-T vs. Tan1-CAR	<0.001
	H929 - Mock-CAR-T vs. Tan2-CAR	<0.001
	H929 - CD24-CAR-T vs. BCMA-CAR-T	0.03
	H929 - CD24-CAR-T vs. Bi-CAR-T	<0.001
	H929 - CD24-CAR-T vs. Tan1-CAR	<0.001
	H929 - CD24-CAR-T vs. Tan2-CAR	0.13
	H929 - BCMA-CAR-T vs. Bi-CAR-T	<0.001
	H929 - BCMA-CAR-T vs. Tan1-CAR	<0.001
	H929 - BCMA-CAR-T vs. Tan2-CAR	>0.99
	H929 - Bi-CAR-T vs. Tan1-CAR	0.37
	H929 - Bi-CAR-T vs. Tan2-CAR	<0.001
	H929 - Tan1-CAR vs. Tan2-CAR	<0.001
Figure 5e	MM1.S - Mock-CAR-T vs. CD24-CAR-T	<0.001
	MM1.S - Mock-CAR-T vs. BCMA-CAR-T	<0.001
	MM1.S - Mock-CAR-T vs. Bi-CAR-T	<0.001
	MM1.S - Mock-CAR-T vs. Tan1-CAR	<0.001
	MM1.S - Mock-CAR-T vs. Tan2-CAR	<0.001
	MM1.S - CD24-CAR-T vs. BCMA-CAR-T	<0.001
	MM1.S - CD24-CAR-T vs. Bi-CAR-T	<0.001
	MM1.S - CD24-CAR-T vs. Tan1-CAR	<0.001
	MM1.S - CD24-CAR-T vs. Tan2-CAR	<0.001
	MM1.S - BCMA-CAR-T vs. Bi-CAR-T	<0.001
	MM1.S - BCMA-CAR-T vs. Tan1-CAR	0.57
	MM1.S - BCMA-CAR-T vs. Tan2-CAR	<0.001
	MM1.S - Bi-CAR-T vs. Tan1-CAR	<0.001
	MM1.S - Bi-CAR-T vs. Tan2-CAR	<0.001
	MM1.S - Tan1-CAR vs. Tan2-CAR	<0.001
	OPM2 - Mock-CAR-T vs. CD24-CAR-T	<0.001
	OPM2 - Mock-CAR-T vs. BCMA-CAR-T	<0.001
	OPM2 - Mock-CAR-T vs. Bi-CAR-T	<0.001
	OPM2 - Mock-CAR-T vs. Tan1-CAR	<0.001
	OPM2 - Mock-CAR-T vs. Tan2-CAR	<0.001
	OPM2 - CD24-CAR-T vs. BCMA-CAR-T	0.002
	OPM2 - CD24-CAR-T vs. Bi-CAR-T	<0.001
	OPM2 - CD24-CAR-T vs. Tan1-CAR	0.001
	OPM2 - CD24-CAR-T vs. Tan2-CAR	0.97
	OPM2 - BCMA-CAR-T vs. Bi-CAR-T	<0.001
	OPM2 - BCMA-CAR-T vs. Tan1-CAR	>0.99
	OPM2 - BCMA-CAR-T vs. Tan2-CAR	0.01
	OPM2 - Bi-CAR-T vs. Tan1-CAR	<0.001
	OPM2 - Bi-CAR-T vs. Tan2-CAR	<0.001
	OPM2 - Tan1-CAR vs. Tan2-CAR	0.008
	H929 - Mock-CAR-T vs. CD24-CAR-T	<0.001
	H929 - Mock-CAR-T vs. BCMA-CAR-T	<0.001
	H929 - Mock-CAR-T vs. Bi-CAR-T	<0.001
	H929 - Mock-CAR-T vs. Tan1-CAR	<0.001
	H929 - Mock-CAR-T vs. Tan2-CAR	<0.001
	H929 - CD24-CAR-T vs. BCMA-CAR-T	<0.001
	H929 - CD24-CAR-T vs. Bi-CAR-T	<0.001
	H929 - CD24-CAR-T vs. Tan1-CAR	<0.001
	H929 - CD24-CAR-T vs. Tan2-CAR	0.02
	H929 - BCMA-CAR-T vs. Bi-CAR-T	0.01
	H929 - BCMA-CAR-T vs. Tan1-CAR	0.48
	H929 - BCMA-CAR-T vs. Tan2-CAR	<0.001
	H929 - Bi-CAR-T vs. Tan1-CAR	0.4
	H929 - Bi-CAR-T vs. Tan2-CAR	<0.001
	H929 - Tan1-CAR vs. Tan2-CAR	<0.001
Figure 5f	MM1.S - Mock-CAR-T vs. CD24-CAR-T	<0.001
	MM1.S - Mock-CAR-T vs. BCMA-CAR-T	<0.001
	MM1.S - Mock-CAR-T vs. Bi-CAR-T	<0.001
	MM1.S - Mock-CAR-T vs. Tan1-CAR	<0.001
	MM1.S - Mock-CAR-T vs. Tan2-CAR	<0.001
	MM1.S - CD24-CAR-T vs. BCMA-CAR-T	<0.001
	MM1.S - CD24-CAR-T vs. Bi-CAR-T	<0.001
	MM1.S - CD24-CAR-T vs. Tan1-CAR	<0.001
	MM1.S - CD24-CAR-T vs. Tan2-CAR	0.97
	MM1.S - BCMA-CAR-T vs. Bi-CAR-T	>0.99
	MM1.S - BCMA-CAR-T vs. Tan1-CAR	>0.99
	MM1.S - BCMA-CAR-T vs. Tan2-CAR	<0.001
	MM1.S - Bi-CAR-T vs. Tan1-CAR	>0.99
	MM1.S - Bi-CAR-T vs. Tan2-CAR	<0.001
	MM1.S - Tan1-CAR vs. Tan2-CAR	<0.001
	OPM2 - Mock-CAR-T vs. CD24-CAR-T	<0.001
	OPM2 - Mock-CAR-T vs. BCMA-CAR-T	<0.001
	OPM2 - Mock-CAR-T vs. Bi-CAR-T	<0.001
	OPM2 - Mock-CAR-T vs. Tan1-CAR	<0.001
	OPM2 - Mock-CAR-T vs. Tan2-CAR	<0.001
	OPM2 - CD24-CAR-T vs. BCMA-CAR-T	<0.001
	OPM2 - CD24-CAR-T vs. Bi-CAR-T	<0.001
	OPM2 - CD24-CAR-T vs. Tan1-CAR	<0.001
	OPM2 - CD24-CAR-T vs. Tan2-CAR	<0.001
	OPM2 - BCMA-CAR-T vs. Bi-CAR-T	0.47
	OPM2 - BCMA-CAR-T vs. Tan1-CAR	0.93
	OPM2 - BCMA-CAR-T vs. Tan2-CAR	<0.001
	OPM2 - Bi-CAR-T vs. Tan1-CAR	0.98
	OPM2 - Bi-CAR-T vs. Tan2-CAR	<0.001
	OPM2 - Tan1-CAR vs. Tan2-CAR	<0.001
	H929 - Mock-CAR-T vs. CD24-CAR-T	<0.001
	H929 - Mock-CAR-T vs. BCMA-CAR-T	<0.001
	H929 - Mock-CAR-T vs. Bi-CAR-T	<0.001
	H929 - Mock-CAR-T vs. Tan1-CAR	<0.001
	H929 - Mock-CAR-T vs. Tan2-CAR	<0.001
	H929 - CD24-CAR-T vs. BCMA-CAR-T	<0.001
	H929 - CD24-CAR-T vs. Bi-CAR-T	<0.001
	H929 - CD24-CAR-T vs. Tan1-CAR	<0.001
	H929 - CD24-CAR-T vs. Tan2-CAR	<0.001
	H929 - BCMA-CAR-T vs. Bi-CAR-T	<0.001
	H929 - BCMA-CAR-T vs. Tan1-CAR	0.14
	H929 - BCMA-CAR-T vs. Tan2-CAR	<0.001
	H929 - Bi-CAR-T vs. Tan1-CAR	0.03
	H929 - Bi-CAR-T vs. Tan2-CAR	<0.001
	H929 - Tan1-CAR vs. Tan2-CAR	<0.001
Figure 5g	PBS vs Bi-CAR-T	<0.001
Figure 5i	Mock-CAR-T vs. BCMA-CAR-T	0.98
	Mock-CAR-T vs. CD24-CAR-T	0.001
	Mock-CAR-T vs. Bi-CAR-T	0.002
	BCMA-CAR-T vs. CD24-CAR-T	0.002
	BCMA-CAR-T vs. Bi-CAR-T	0.003
	CD24-CAR-T vs. Bi-CAR-T	0.98
Figure 6c	CD24-CART vs. BCMA CART	0.77
	CD24-CART vs. BCMA-CD24 CART	<0.001
	BCMA CART vs. BCMA-CD24 CART	<0.001
Figure 6d	Log-rank (Mantel-Cox) test	<0.001
Figure 6f	MOCK-CAR-T vs. BCMA-CAR-T	<0.001
	MOCK-CAR-T vs. Bi-CAR-T	<0.001
	MOCK-CAR-T vs. CD24-CAR-T	<0.001
	BCMA-CAR-T vs. Bi-CAR-T	0.12
	BCMA-CAR-T vs. CD24-CAR-T	0.17
	Bi-CAR-T vs. CD24-CAR-T	0.003
Figure 6g	Log-rank (Mantel-Cox) test	<0.001

## Sheet: Supplemental Figures
Supplementary Data 1: P values for indicated figures and comparisons
Figure identifier	Comparison	P Value
Supplemental Figure 3a	Untreated vs Post-DEX	0.03
Supplemental Figure 3b	Untreated vs Post-LEN	0.85
Supplemental Figure 6a	MM1.S - T cell vs CD24-CAR-T	<0.001
	OPM2 - T cell vs CD24-CAR-T	<0.001
	H929 - T cell vs CD24-CAR-T	<0.001
Supplemental Figure 6b	ARP1 - T cell vs CD24-CAR-T	<0.001
	OCI-MY5 - T cell vs CD24-CAR-T	<0.001
	CD69 - ARP1 - T cell vs CD24-CAR-T	<0.001
	CD69 - OCI-MY5 - T cell vs CD24-CAR-T	<0.001
	CD69 - HEK293T - T cell vs CD24-CAR-T	0.47
Supplemental Figure 6c	T cell vs CD24-CAR-T	0.95
Supplemental Figure 6d	IFN-γ - ARP1 - T cell vs CD24-CAR-T	<0.001
	IFN-γ - OCI-MY5 - T cell vs CD24-CAR-T	<0.001
	IFN-γ - HEK293T - T cell vs CD24-CAR-T	>0.99
	TNFα - ARP1 - T cell vs CD24-CAR-T	<0.001
	TNFα - OCI-MY5 - T cell vs CD24-CAR-T	<0.001
	TNFα - HEK293T - T cell vs CD24-CAR-T	0.35
	IL-2 - ARP1 - T cell vs CD24-CAR-T	<0.001
	IL-2 - OCI-MY5 - T cell vs CD24-CAR-T	<0.001
	IL-2 - HEK293T - T cell vs CD24-CAR-T	0.47
Supplemental Figure 7b	OPM2 - T Cell vs. CD24-CAR-T	0.34
	MM1.S - T Cell vs. CD24-CAR-T	0.47
Supplemental Figure 7c	OPM2 - T Cell vs. CD24-CAR-T	0.06
	MM1.S - T Cell vs. CD24-CAR-T	0.21
Supplemental Figure 7d	IFN-γ - OPM2 - T cell vs CD24-CAR-T	0.06
	IFN-γ - MM1.S - T cell vs CD24-CAR-T	0.07
	TNFα - OPM2 - T cell vs CD24-CAR-T	0.05
	TNFα - MM1.S - T cell vs CD24-CAR-T	0.33
	IL-2 - OPM2 - T cell vs CD24-CAR-T	0.09
	IL-2 - MM1.S - T cell vs CD24-CAR-T	0.35
Supplemental Figure 9b	Mouse T cell vs CD24-CAR-T	<0.001
Supplemental Figure 9c	Normal vs. PBS	<0.001
	Normal vs. MOCK-CAR-T	<0.001
	Normal vs. CD24-CAR-T	0.57
	PBS vs. MOCK-CAR-T	0.39
	PBS vs. CD24-CAR-T	<0.001
	MOCK-CAR-T vs. CD24-CAR-T	<0.001
Supplemental Figure 9d	Normal vs. PBS	0.24
	Normal vs. MOCK-CAR-T	0.14
	Normal vs. CD24-CAR-T	0.96
	PBS vs. MOCK-CAR-T	0.99
	PBS vs. CD24-CAR-T	0.47
	MOCK-CAR-T vs. CD24-CAR-T	0.31
Supplemental Figure 11a	Normal vs. PBS	0.002
	Normal vs. MOCK-CAR-T	<0.001
	Normal vs. CD24-CAR-T	<0.001
	PBS vs. MOCK-CAR-T	0.01
	PBS vs. CD24-CAR-T	0.05
	MOCK-CAR-T vs. CD24-CAR-T	0.75
Supplemental Figure 11b	Normal vs. PBS	<0.001
	Normal vs. MOCK-CAR-T	<0.001
	Normal vs. CD24-CAR-T	<0.001
	PBS vs. MOCK-CAR-T	<0.001
	PBS vs. CD24-CAR-T	<0.001
	MOCK-CAR-T vs. CD24-CAR-T	0.001
Supplemental Figure 11c	Normal vs. PBS	<0.001
	Normal vs. MOCK-CAR-T	<0.001
	Normal vs. CD24-CAR-T	<0.001
	PBS vs. MOCK-CAR-T	0.002
	PBS vs. CD24-CAR-T	<0.001
	MOCK-CAR-T vs. CD24-CAR-T	<0.001
Supplemental Figure 11d	Normal vs. PBS	<0.001
	Normal vs. MOCK-CAR-T	<0.001
	Normal vs. CD24-CAR-T	<0.001
	PBS vs. MOCK-CAR-T	<0.001
	PBS vs. CD24-CAR-T	<0.001
	MOCK-CAR-T vs. CD24-CAR-T	<0.001
Supplemental Figure 11e	Normal vs. PBS	<0.001
	Normal vs. MOCK-CAR-T	0.04
	Normal vs. CD24-CAR-T	0.07
	PBS vs. MOCK-CAR-T	<0.001
	PBS vs. CD24-CAR-T	<0.001
	MOCK-CAR-T vs. CD24-CAR-T	0.001
Supplemental Figure 11f	Normal vs. PBS	<0.001
	Normal vs. MOCK-CAR-T	<0.001
	Normal vs. CD24-CAR-T	<0.001
	PBS vs. MOCK-CAR-T	0.02
	PBS vs. CD24-CAR-T	<0.001
	MOCK-CAR-T vs. CD24-CAR-T	<0.001
Supplemental Figure 11g	Normal vs. PBS	<0.001
	Normal vs. MOCK-CAR-T	<0.001
	Normal vs. CD24-CAR-T	<0.001
	PBS vs. MOCK-CAR-T	0.02
	PBS vs. CD24-CAR-T	0.002
	MOCK-CAR-T vs. CD24-CAR-T	0.37
Supplemental Figure 11h	Normal vs. PBS	<0.001
	Normal vs. MOCK-CAR-T	<0.001
	Normal vs. CD24-CAR-T	<0.001
	PBS vs. MOCK-CAR-T	>0.99
	PBS vs. CD24-CAR-T	0.01
	MOCK-CAR-T vs. CD24-CAR-T	0.007
Supplemental Figure 12b	p-SHP-1 - Normal vs. PBS	<0.001
	p-SHP-1 - Normal vs. MOCK-CAR-T	<0.001
	p-SHP-1 - Normal vs. CD24-CAR-T	0.45
	p-SHP-1 - PBS vs. MOCK-CAR-T	>0.99
	p-SHP-1 - PBS vs. CD24-CAR-T	<0.001
	p-SHP-1 - MOCK-CAR-T vs. CD24-CAR-T	<0.001
	SHP-1 - Normal vs. PBS	0.62
	SHP-1 - Normal vs. MOCK-CAR-T	0.97
	SHP-1 - Normal vs. CD24-CAR-T	0.86
	SHP-1 - PBS vs. MOCK-CAR-T	0.38
	SHP-1 - PBS vs. CD24-CAR-T	0.26
	SHP-1 - MOCK-CAR-T vs. CD24-CAR-T	0.99
Supplemental Figure 12d	p-SHP-2 - Normal vs. PBS	<0.001
	p-SHP-2 - Normal vs. MOCK-CAR-T	<0.001
	p-SHP-2 - Normal vs. CD24-CAR-T	0.24
	p-SHP-2 - PBS vs. MOCK-CAR-T	0.59
	p-SHP-2 - PBS vs. CD24-CAR-T	0.009
	p-SHP-2 - MOCK-CAR-T vs. CD24-CAR-T	0.002
	SHP-2 - Normal vs. PBS	0.11
	SHP-2 - Normal vs. MOCK-CAR-T	>0.99
	SHP-2 - Normal vs. CD24-CAR-T	>0.99
	SHP-2 - PBS vs. MOCK-CAR-T	0.14
	SHP-2 - PBS vs. CD24-CAR-T	0.08
	SHP-2 - MOCK-CAR-T vs. CD24-CAR-T	0.97
Supplemental Figure 15b	MM1.S - Mock-CAR-T vs. CD24-CAR-T	<0.001
	MM1.S - Mock-CAR-T vs. BCMA-CAR-T	<0.001
	MM1.S - Mock-CAR-T vs. Bi-CAR-T	<0.001
	MM1.S - Mock-CAR-T vs. Tan1-CAR-T	<0.001
	MM1.S - Mock-CAR-T vs. Tan2-CAR-T	<0.001
	MM1.S - CD24-CAR-T vs. BCMA-CAR-T	0.008
	MM1.S - CD24-CAR-T vs. Bi-CAR-T	<0.001
	MM1.S - CD24-CAR-T vs. Tan1-CAR-T	0.003
	MM1.S - CD24-CAR-T vs. Tan2-CAR-T	0.96
	MM1.S - BCMA-CAR-T vs. Bi-CAR-T	0.04
	MM1.S - BCMA-CAR-T vs. Tan1-CAR-T	>0.99
	MM1.S - BCMA-CAR-T vs. Tan2-CAR-T	0.05
	MM1.S - Bi-CAR-T vs. Tan1-CAR-T	0.09
	MM1.S - Bi-CAR-T vs. Tan2-CAR-T	<0.001
	MM1.S - Tan1-CAR-T vs. Tan2-CAR-T	0.02
	OPM2 - Mock-CAR-T vs. CD24-CAR-T	<0.001
	OPM2 - Mock-CAR-T vs. BCMA-CAR-T	<0.001
	OPM2 - Mock-CAR-T vs. Bi-CAR-T	<0.001
	OPM2 - Mock-CAR-T vs. Tan1-CAR-T	<0.001
	OPM2 - Mock-CAR-T vs. Tan2-CAR-T	<0.001
	OPM2 - CD24-CAR-T vs. BCMA-CAR-T	<0.001
	OPM2 - CD24-CAR-T vs. Bi-CAR-T	<0.001
	OPM2 - CD24-CAR-T vs. Tan1-CAR-T	<0.001
	OPM2 - CD24-CAR-T vs. Tan2-CAR-T	>0.99
	OPM2 - BCMA-CAR-T vs. Bi-CAR-T	0.83
	OPM2 - BCMA-CAR-T vs. Tan1-CAR-T	0.56
	OPM2 - BCMA-CAR-T vs. Tan2-CAR-T	<0.001
	OPM2 - Bi-CAR-T vs. Tan1-CAR-T	0.06
	OPM2 - Bi-CAR-T vs. Tan2-CAR-T	<0.001
	OPM2 - Tan1-CAR-T vs. Tan2-CAR-T	<0.001
	H929 - Mock-CAR-T vs. CD24-CAR-T	<0.001
	H929 - Mock-CAR-T vs. BCMA-CAR-T	<0.001
	H929 - Mock-CAR-T vs. Bi-CAR-T	<0.001
	H929 - Mock-CAR-T vs. Tan1-CAR-T	<0.001
	H929 - Mock-CAR-T vs. Tan2-CAR-T	<0.001
	H929 - CD24-CAR-T vs. BCMA-CAR-T	0.01
	H929 - CD24-CAR-T vs. Bi-CAR-T	<0.001
	H929 - CD24-CAR-T vs. Tan1-CAR-T	<0.001
	H929 - CD24-CAR-T vs. Tan2-CAR-T	0.25
	H929 - BCMA-CAR-T vs. Bi-CAR-T	0.58
	H929 - BCMA-CAR-T vs. Tan1-CAR-T	0.65
	H929 - BCMA-CAR-T vs. Tan2-CAR-T	0.75
	H929 - Bi-CAR-T vs. Tan1-CAR-T	>0.99
	H929 - Bi-CAR-T vs. Tan2-CAR-T	0.05
	H929 - Tan1-CAR-T vs. Tan2-CAR-T	0.06
Supplemental Figure 16b	PBS vs. Mock-CAR-T	>0.99
	PBS vs. BCMA-CAR-T	0.57
	PBS vs. CD24-CAR-T	<0.001
	PBS vs. Bi-CAR-T	0.001
	Mock-CAR-T vs. BCMA-CAR-T	0.64
	Mock-CAR-T vs. CD24-CAR-T	<0.001
	Mock-CAR-T vs. Bi-CAR-T	0.001
	BCMA-CAR-T vs. CD24-CAR-T	0.004
	BCMA-CAR-T vs. Bi-CAR-T	0.01
	CD24-CAR-T vs. Bi-CAR-T	0.96
Supplemental Figure 16d	PBS vs. Mock-CAR-T	>0.99
	PBS vs. BCMA-CAR-T	>0.99
	PBS vs. CD24-CAR-T	0.006
	PBS vs. Bi-CAR-T	0.007
	Mock-CAR-T vs. BCMA-CAR-T	0.97
	Mock-CAR-T vs. CD24-CAR-T	0.009
	Mock-CAR-T vs. Bi-CAR-T	0.01
	BCMA-CAR-T vs. CD24-CAR-T	0.004
	BCMA-CAR-T vs. Bi-CAR-T	0.005
	CD24-CAR-T vs. Bi-CAR-T	>0.99
Supplemental Figure 17a	PBS vs. MOCK-CAR-T	0.97
	PBS vs. CD24-CAR-T	0.03
	PBS vs. BCMA-CAR-T	0.007
	PBS vs. Bi-CAR-T	0.002
	MOCK-CAR-T vs. CD24-CAR-T	0.07
	MOCK-CAR-T vs. BCMA-CAR-T	0.01
	MOCK-CAR-T vs. Bi-CAR-T	0.003
	CD24-CAR-T vs. BCMA-CAR-T	0.9
	CD24-CAR-T vs. Bi-CAR-T	0.49
	BCMA-CAR-T vs. Bi-CAR-T	0.93
Supplemental Figure 17b	MOCK-CAR-T vs. CD24-CAR-T	0.65
	MOCK-CAR-T vs. BCMA-CAR-T	0.08
	MOCK-CAR-T vs. Bi-CAR-T	0.01
	CD24-CAR-T vs. BCMA-CAR-T	0.43
	CD24-CAR-T vs. Bi-CAR-T	0.07
	BCMA-CAR-T vs. Bi-CAR-T	0.66
