# Supplementary material for: Bispecific BCMA/CD24 CAR-T cells control multiple myeloma growth
Source: Nat Commun. 2024 Jan 19;15:615. doi: 10.1038/s41467-024-44873-4 (PMC10798961; doi:10.1038/s41467-024-44873-4)
Supplement: Supplementary file 6 — Source Data [file 41467_2024_44873_MOESM6_ESM.xlsx]

## Sheet: Figure 1d
Figure 1d
	T CELL						Monocyte						Plasma						Erythroid cells						NK CELL						Immature Neutrophils						mDCs						B cell						pDC
Pre	0.123134	0.0937864	0.183979	0.297719	0.327273		0.271922	0.54706	0.348738	0.067583	0.16445		0.424907	0.131934	0.329519	0.521295	0.069064		0.08834	0.111944	0.02186	0.03124	0.208277		0.050093	0.044145	0.003081	0.036655	0.015875		0.007183	0.032151	0.050323	0.016453	0.057259		0.003918	0.01416	0.023327	0.010518	0.016961		0.018004	0.002665	0.015698	0.004061	0.081411		0.004384
D28	0.55783	0.231807	0.498012	0.511882	0.824242	0.823007	0.092631	0.506495	0.295371	0.264086	0.10202	0.087749	0.011771	0.010342	0.024425	0.008337	0.008081	0.007476	0.153019	0.132678	0.083215	0.16606	0.041414	0.021026	0.094166	0.064825	0.003124	0.017823	0.009596	0.029437	0.018936	0.012107	0.04814	0.004408	0.000568	0.004859	0.009212	0.021062	0.017751	0.017727	0.006566	0.004205	0.032242	0.002018	0.010508	0.002108	0.000568	0.006728	0.013818
[truncated: 17 more columns]

## Sheet: Figure 1e
Figure 1e
		p_val	avg_log2FC	pct.1	pct.2	p_val_adj	gene
		0	2.30854	0.87	0.632	0	ARHGDIB
		0	2.42376	0.93	0.845	0	PFN1
		0	1.98332	0.85	0.806	0	SH3BGRL3
		0	-2.42277	0.691	0.923	0	SSR4
		1.18575755001899e-322	3.57265	0.854	0.213	4.33999120882451e-318	TMSB4X
		1.08249783003817e-320	1.59225	0.889	0.753	3.96205030772271e-316	ARPC3
		1.22964e-305	3.11464	0.774	0.131	4.5006e-301	CD52
		1.54272e-292	-3.2036	0.261	0.911	5.6465e-288	JCHAIN
		1.56731e-291	1.49402	0.672	0.626	5.73651e-287	ARPC1B
		3.02008e-268	1.53361	0.922	0.869	1.10538e-263	CFL1
		3.07579e-263	2.14638	0.978	0.908	1.12577e-258	ACTB
		7.5093e-253	1.30028	0.637	0.554	2.74848e-248	GMFG
		1.6659e-243	1.58478	0.837	0.809	6.09738e-239	HMGB1
		1.20352e-242	-3.87081	0.167	0.869	4.405e-238	IGLC2
		6.20693e-226	1.4079	0.733	0.666	2.2718e-221	RAC2
		8.52485e-226	1.24773	0.817	0.836	3.12018e-221	RPS29
		4.85446e-223	1.75115	0.798	0.75	1.77678e-218	HMGN2
		5.88761e-221	1.69945	0.826	0.45	2.15492e-216	RPS4Y1
		2.04251e-218	2.05085	0.883	0.713	7.4758e-214	CD37
		6.99385e-216	2.35123	0.752	0.261	2.55982e-211	HLA-DPA1
		5.88009e-212	1.34177	0.604	0.54	2.15217e-207	CNN2
		2.83273e-211	2.48883	0.767	0.2	1.03681e-206	HLA-DRB1
		7.90667e-211	1.40452	0.991	0.962	2.89392e-206	PTMA
		1.7724e-208	1.73845	0.846	0.542	6.48717e-204	LIMD2
		1.91368e-206	2.36526	0.757	0.16	7.00426e-202	HLA-DPB1
		4.02725e-206	1.19716	0.637	0.506	1.47401e-201	CAPZB
		2.57944e-202	2.34764	0.613	0.278	9.441e-198	CRIP1
		7.535e-202	2.57169	0.504	0.055	2.75788e-197	COTL1
		2.96576e-199	1.30088	0.976	0.967	1.0855e-194	RPS27
		3.43583e-199	1.13211	0.73	0.647	1.25755e-194	MYL12B
		5.69552e-199	1.20249	0.796	0.799	2.08462e-194	ARPC2
		8.95876e-198	2.22091	0.654	0.078	3.279e-193	CD69
		4.11592e-197	-1.49933	0.18	0.833	1.50647e-192	TXNDC5
		6.50572e-197	1.83458	0.67	0.106	2.38116e-192	PTPRC
		4.19563e-196	1.30358	0.785	0.794	1.53564e-191	CALM1
		7.22502e-196	1.5129	0.911	0.805	2.64443e-191	MT-ATP8
		1.32991e-192	1.49924	0.557	0.339	4.86759e-188	CD99
		1.42577e-192	1.5581	0.78	0.576	5.21847e-188	UCP2
		2.87695e-190	1.33823	0.965	0.898	1.05299e-185	RPL26
		4.44058e-189	1.03221	0.639	0.529	1.6253e-184	FKBP1A
		2.47112e-188	1.7079	0.65	0.412	9.04453e-184	IFITM2
		3.28492e-188	1.49983	0.509	0.201	1.20231e-183	LCP1
		5.73034e-185	1.15441	0.876	0.854	2.09736e-180	YBX1
		1.67512e-184	0.992101	0.709	0.742	6.13112e-180	PPP1CA
		1.18247e-181	2.20146	0.617	0.302	4.32795e-177	STMN1
		7.16107e-180	1.32257	0.489	0.139	2.62102e-175	C12orf75
		3.8299e-179	1.21255	0.978	0.904	1.40178e-174	RPS24
		1.9217e-177	1.4051	0.593	0.208	7.03362e-173	CORO1B
		4.70042e-176	1.1558	0.735	0.568	1.7204e-171	COMMD6
		5.36534e-176	1.39317	0.95	0.883	1.96377e-171	MT-ND3
		3.95508e-175	1.15557	0.622	0.479	1.4476e-170	GPSM3
		6.51769e-175	-7.53225	0.041	0.66	2.38554e-170	IGHG3
		5.0779e-174	0.909423	0.572	0.475	1.85856e-169	TRAPPC1
		5.96509e-173	1.27988	0.778	0.763	2.18328e-168	PPDPF
		7.51435e-173	1.27914	0.854	0.699	2.75033e-168	RBM3
		1.85197e-171	1.16893	0.941	0.886	6.77838e-167	HNRNPA1
		1.96603e-171	1.00612	0.739	0.704	7.19587e-167	HMGN1
		8.30666e-170	2.52776	0.77	0.313	3.04032e-165	HLA-DRA
		9.61068e-168	-1.70894	0.43	0.915	3.5176e-163	MZB1
		8.68311e-166	1.6491	0.452	0.055	3.17811e-161	ITGB2
		6.1091e-165	0.988341	0.613	0.578	2.23599e-160	PSMB8
		6.2965e-165	0.985237	0.754	0.774	2.30458e-160	YWHAB
		2.31961e-162	0.874976	0.417	0.259	8.49e-158	ABRACL
		7.0605e-161	1.92639	0.576	0.57	2.58421e-156	CD79B
		1.50493e-159	1.12513	0.946	0.925	5.5082e-155	RPSA
		8.23022e-159	1.74275	0.572	0.616	3.01234e-154	TUBB
		2.4707e-158	1.8323	0.593	0.106	9.043e-154	HLA-DRB5
		1.19696e-157	0.955151	0.88	0.877	4.38098e-153	ATP5F1E
		1.44375e-157	1.84488	0.343	0.045	5.28426e-153	CD3E
		2.34883e-157	1.15362	0.941	0.908	8.59694e-153	RPS21
		2.94743e-156	1.06295	0.535	0.495	1.07879e-151	CALM3
		2.74635e-155	1.80742	0.65	0.706	1.00519e-150	TUBA1B
		2.91892e-155	1.37446	0.715	0.71	1.06835e-150	CORO1A
		3.60595e-151	1.10046	0.752	0.736	1.31982e-146	MYL12A
		1.53013e-150	-1.57403	0.139	0.723	5.60044e-146	TRIB1
		2.73621e-150	0.928875	0.637	0.681	1.00148e-145	ENO1
		3.9818e-150	0.860634	0.628	0.587	1.45738e-145	POMP
		2.46775e-149	0.859848	0.654	0.604	9.03223e-145	RAC1
		1.61055e-148	0.888761	0.796	0.832	5.89478e-144	RPL38
		2.1541e-148	-1.51105	0.124	0.711	7.88422e-144	CST3
		1.9541e-147	0.987943	0.574	0.619	7.15219e-143	H2AFV
		3.82176e-147	0.910209	0.648	0.619	1.3988e-142	SNRPB
		3.9211e-147	2.12128	0.515	0.076	1.43516e-142	LTB
		7.55439e-146	1.38912	0.993	0.948	2.76498e-141	MT-CO1
		8.12781e-146	0.884174	0.789	0.813	2.97486e-141	TMA7
		7.84126e-145	1.01798	0.437	0.049	2.86998e-140	PTPRCAP
		1.08373e-144	1.31503	0.707	0.505	3.96654e-140	LSP1
		2.09069e-143	0.866026	0.68	0.671	7.65215e-139	PGK1
		5.75426e-143	-1.46408	0.052	0.609	2.10612e-138	GPRC5D
		9.03315e-143	1.35771	0.985	0.925	3.30622e-138	MT-CO3
		2.1255e-142	2.36954	0.517	0.219	7.77953e-138	CD79A
		2.82808e-142	1.1514	0.385	0.026	1.0351e-137	TRBC2
		3.87521e-142	1.45508	0.428	0.056	1.41837e-137	DEK
		1.00096e-141	-1.42263	0.317	0.824	3.6636e-137	TXNDC11
		2.47036e-141	0.698112	0.596	0.697	9.04175e-137	PGAM1
		2.93067e-141	0.823748	0.517	0.396	1.07265e-136	RHOG
		4.04602e-141	1.1639	0.907	0.824	1.48088e-136	YWHAZ
		6.54589e-141	2.16986	0.507	0.402	2.39586e-136	S100A4
		6.71913e-140	1.1074	0.93	0.877	2.45927e-135	PPIA
		7.48446e-139	1.57518	0.485	0.406	2.73939e-134	HMGB2
		1.01874e-138	0.782313	0.609	0.678	3.72868e-134	YWHAQ
		1.54939e-138	0.931077	0.615	0.579	5.67091e-134	PRR13
		1.57404e-138	1.4128	0.3	0.018	5.76115e-134	CD3D
		1.58811e-138	0.851572	0.8	0.802	5.81266e-134	SUMO2
		3.2935e-138	0.914887	0.863	0.836	1.20545e-133	RHOA
		1.51201e-137	1.70833	0.593	0.161	5.5341e-133	HLA-DMA
		8.57048e-137	1.14746	0.322	0.018	3.13688e-132	LCK
		2.45194e-136	1.80712	0.604	0.233	8.97434e-132	HLA-DQB1
		4.64679e-136	-1.19919	0.233	0.789	1.70077e-131	DERL3
		5.97429e-136	-1.33971	0.367	0.834	2.18665e-131	DNAJC1
		2.43995e-135	1.08232	0.983	0.916	8.93046e-131	TPT1
		7.21427e-135	1.01086	0.939	0.89	2.6405e-130	PCBP2
		1.34006e-134	1.29878	0.667	0.455	4.90477e-130	TLE5
		1.58962e-134	1.08837	0.465	0.561	5.81816e-130	NCF1
		1.51607e-132	0.971354	0.63	0.517	5.54895e-128	SEPTIN7
		2.94126e-132	1.00963	0.965	0.953	1.07653e-127	RPS12
		3.37329e-132	0.954618	0.952	0.885	1.23466e-127	RPL22
		3.38832e-132	0.733406	0.467	0.414	1.24016e-127	RANBP1
		3.47625e-132	1.22302	0.37	0.063	1.27234e-127	SELL
		8.05824e-132	-1.53952	0.443	0.819	2.9494e-127	SEC11C
		9.17219e-132	0.847983	0.372	0.115	3.35711e-127	ARRB2
		9.48649e-132	0.70864	0.602	0.619	3.47215e-127	UQCR10
		6.88321e-131	0.882459	0.402	0.243	2.51932e-126	PCED1B-AS1
		1.45033e-129	1.27498	0.5	0.143	5.30835e-125	EVL
		1.89561e-129	1.09951	0.967	0.927	6.9381e-125	H3F3A
		1.61059e-128	0.729899	0.376	0.197	5.89492e-124	BIN1
		2.05198e-128	0.937212	0.528	0.574	7.51044e-124	DUT
		4.1012e-128	-1.01347	0.763	0.905	1.50108e-123	PPIB
		9.18025e-128	-0.997373	0.085	0.625	3.36006e-123	SELENOM
		1.62631e-126	0.950643	0.611	0.604	5.95244e-122	PSMB9
		7.02403e-125	0.964686	0.946	0.923	2.57086e-120	RPL21
		8.02314e-123	-7.63783	0.013	0.501	2.93655e-118	IGHV2-5
		1.49085e-122	-3.08602	0.08	0.611	5.45668e-118	IGHG1
		3.6824e-122	0.861083	0.785	0.796	1.3478e-117	SLC25A3
		5.86612e-122	0.953568	0.52	0.392	2.14706e-117	ARPC5
		6.10246e-122	0.841123	0.872	0.855	2.23356e-117	CHCHD2
		5.52948e-121	-2.14982	0.293	0.759	2.02385e-116	IFI6
		1.45145e-120	1.22106	0.439	0.054	5.31243e-116	RIPOR2
		1.47798e-120	0.980086	0.509	0.409	5.40954e-116	CCND3
		1.92866e-120	1.77623	0.835	0.413	7.0591e-116	LAPTM5
		2.35952e-120	0.649387	0.489	0.463	8.63606e-116	SNRPF
		1.72372e-119	0.710194	0.324	0.173	6.30901e-115	LAT
		1.79829e-119	0.823793	0.585	0.561	6.58193e-115	CIB1
		2.23832e-119	-1.45606	0.435	0.863	8.19248e-115	ITM2C
		5.4593e-119	0.794746	0.52	0.487	1.99816e-114	H2AFY
		7.85756e-119	1.56089	0.337	0.086	2.87594e-114	MT2A
		1.106e-118	0.813416	0.633	0.541	4.04809e-114	RNPS1
		2.35238e-118	0.767427	0.404	0.292	8.60995e-114	LEPROTL1
		3.95097e-118	-1.29769	0.122	0.652	1.44609e-113	SDC1
		5.43745e-118	1.14295	0.533	0.295	1.99016e-113	MYH9
		5.8668e-118	0.590165	0.47	0.575	2.14731e-113	ANXA5
		1.59726e-117	0.709329	0.589	0.563	5.84612e-113	ATP5F1C
		1.34818e-116	0.61061	0.53	0.601	4.93447e-112	GSTK1
		2.41776e-116	1.32722	0.785	0.679	8.84926e-112	TAGLN2
		6.40682e-116	1.70243	0.711	0.398	2.34496e-111	RCSD1
		1.87126e-115	1.91715	0.959	0.954	6.849e-111	CD74
		1.09101e-114	0.954769	0.611	0.754	3.99319e-110	H2AFZ
		1.16492e-114	0.611302	0.657	0.787	4.26372e-110	COX8A
		1.29172e-114	-1.25657	0.22	0.726	4.72781e-110	ZBTB38
		1.97383e-114	-2.89844	0.12	0.629	7.22442e-110	HSPA1B
		1.42604e-113	1.12537	0.289	0.025	5.21943e-109	CD6
		9.96823e-113	-1.09407	0.641	0.844	3.64847e-108	SPCS1
		2.68345e-112	0.87931	0.772	0.729	9.82169e-108	SAP18
		1.07748e-111	0.929052	0.785	0.686	3.9437e-107	EIF3L
		1.73188e-111	0.915452	0.53	0.383	6.33885e-107	BAX
		2.16388e-111	0.76993	0.53	0.481	7.92002e-107	HMGA1
		2.1782e-111	0.72047	0.604	0.607	7.97245e-107	GTF3A
		3.2384e-111	2.36269	0.35	0.051	1.18529e-106	IL32
		3.79046e-111	-0.994037	0.076	0.574	1.38735e-106	LSR
		5.6461e-111	0.755293	0.541	0.484	2.06653e-106	ARPC4
		6.87047e-111	0.449704	0.209	0.354	2.51466e-106	TSPAN13
		1.39311e-110	1.1292	0.97	0.919	5.09892e-106	RPS2
		4.91385e-110	1.44039	0.298	0.026	1.79852e-105	CD7
		5.56928e-110	1.051	0.885	0.832	2.03841e-105	CCNI
		7.93146e-110	0.739508	0.252	0.011	2.90299e-105	CD3G
		4.52179e-109	1.17643	0.402	0.048	1.65502e-104	SLC2A3
		1.29702e-108	-2.02936	0.139	0.647	4.74722e-104	TNFRSF17
		1.75239e-107	-0.840478	0.196	0.702	6.41393e-103	TMEM205
		1.95583e-107	-1.28422	0.102	0.598	7.15853e-103	ANKRD28
		5.80671e-107	0.620779	0.241	0.008	2.12531e-102	CDCA7
		9.52231e-107	-1.20497	0.713	0.913	3.48526e-102	HSP90B1
		1.88922e-106	0.588122	0.585	0.649	6.91473e-102	PSMB3
		4.89522e-106	0.708004	0.461	0.356	1.7917e-101	OSTF1
		7.65648e-106	1.90272	0.289	0.022	2.80235e-101	GZMA
		8.84231e-106	0.814837	0.83	0.824	3.23637e-101	HNRNPDL
		1.63113e-105	1.45218	0.03	0.103	5.97009e-101	IGHV4-39
		4.03383e-105	0.885111	0.698	0.701	1.47642e-100	TPM3
		4.35708e-105	0.813382	0.807	0.792	1.59473e-100	HNRNPK
		1.88129e-104	0.90569	0.287	0.025	6.8857e-100	FYB1
		2.44285e-104	0.813574	0.307	0.027	8.94109e-100	CD247
		3.49853e-104	0.602246	0.38	0.294	1.2805e-99	RGS10
		1.26667e-103	0.793041	0.498	0.346	4.63615e-99	WAS
		2.58896e-103	-0.776256	0.063	0.539	9.47585e-99	IGF1
		6.00081e-103	-0.92422	0.23	0.722	2.19636e-98	CCPG1
		7.33854e-103	1.25318	0.972	0.968	2.68598e-98	TMSB10
		8.21777e-103	0.766444	0.774	0.795	3.00779e-98	RPS20
		1.04178e-102	0.540311	0.598	0.668	3.81303e-98	PSMA2
		1.89923e-102	0.537027	0.587	0.665	6.95138e-98	BRK1
		2.22977e-102	0.880828	0.476	0.295	8.16116e-98	MCUB
		3.64372e-102	0.678208	0.678	0.774	1.33364e-97	RAN
		4.08771e-102	1.17298	0.348	0.361	1.49614e-97	FCRLA
		7.77663e-102	0.840933	0.891	0.864	2.84632e-97	RPL27
		1.90661e-101	0.619879	0.574	0.641	6.97837e-97	NAP1L1
		2.03501e-101	0.748747	0.533	0.545	7.44835e-97	PSMB10
		2.09625e-101	0.616534	0.248	0.014	7.67248e-97	CD2
		3.89634e-101	0.666798	0.654	0.744	1.4261e-96	PKM
		6.44969e-101	0.933171	0.952	0.901	2.36065e-96	RPL23A
		8.34781e-101	0.631226	0.587	0.602	3.05538e-96	ARF5
		1.53972e-100	1.37232	0.943	0.904	5.63554e-96	BTG1
		1.58212e-100	0.762353	0.343	0.172	5.79073e-96	ZYX
		2.22674e-100	-0.936725	0.357	0.806	8.15007e-96	SELENOS
		2.41954e-100	-2.99479	0.165	0.657	8.85576e-96	IGLC3
		3.0831e-100	1.10287	0.383	0.148	1.12844e-95	HCST
		4.38026e-100	0.777096	0.354	0.18	1.60322e-95	APOBEC3G
		7.09619e-100	0.65674	0.515	0.556	2.59728e-95	CAP1
		7.67464e-100	0.740429	0.548	0.555	2.80899e-95	HNRNPF
		2.4107e-99	0.959788	0.841	0.772	8.82339e-95	DAZAP2
		2.47787e-99	0.673327	0.528	0.487	9.06926e-95	C1QBP
		3.10699e-99	0.781791	0.4	0.255	1.13719e-94	PLAAT4
		4.40464e-99	0.764244	0.6	0.542	1.61214e-94	BLOC1S1
		6.89109e-99	0.901795	0.487	0.241	2.52221e-94	ARHGEF1
		7.97941e-99	0.617374	0.62	0.623	2.92054e-94	ATP5PB
		8.12576e-99	0.734234	0.711	0.764	2.97411e-94	EIF4A1
		1.4483e-98	-0.899658	0.559	0.885	5.30093e-94	PSAP
		2.48607e-98	0.857535	0.585	0.45	9.09926e-94	UBE2I
		4.33978e-98	-0.810589	0.23	0.71	1.5884e-93	CHID1
		5.52417e-98	1.17936	0.478	0.356	2.0219e-93	LYN
		7.32565e-98	2.16347	0.311	0.158	2.68126e-93	CCL5
		8.64993e-98	1.01236	0.65	0.5	3.16596e-93	SEPTIN6
		9.00545e-98	0.535855	0.428	0.405	3.29609e-93	GTF3C6
		1.04532e-97	-1.37669	0.457	0.807	3.82596e-93	SSR3
		5.29775e-97	-1.13929	0.211	0.696	1.93903e-92	RHOB
		5.64108e-97	0.623453	0.55	0.593	2.06469e-92	SNRPG
		6.62346e-97	1.5685	0.476	0.262	2.42425e-92	HLA-DQA1
		6.64873e-97	0.662737	0.622	0.583	2.4335e-92	XRCC6
		7.01196e-97	0.929767	0.824	0.778	2.56645e-92	SLC25A5
		1.30625e-96	0.683638	0.589	0.729	4.78099e-92	TPI1
		1.43066e-96	0.980872	0.63	0.564	5.23637e-92	LRRFIP1
		1.78184e-96	0.802833	0.611	0.542	6.5217e-92	GDI2
		2.3822e-96	0.400932	0.043	0.237	8.7191e-92	IGKV4-1
		2.54547e-96	1.39002	0.535	0.203	9.31666e-92	CDC25B
		2.95205e-96	0.818086	0.643	0.594	1.08048e-91	CDC42
		3.38628e-96	0.6576	0.265	0.017	1.23941e-91	GIMAP7
		4.32989e-96	0.808167	0.435	0.273	1.58478e-91	CARHSP1
		9.39659e-96	2.26163	0.363	0.044	3.43925e-91	TCL1A
		1.70377e-95	-1.06044	0.559	0.867	6.23597e-91	SPCS2
		3.00936e-95	0.664291	0.026	0.169	1.10145e-90	IGHV4-59
		4.27665e-95	0.821958	0.317	0.03	1.5653e-90	CD82
		4.4579e-95	0.518571	0.557	0.645	1.63164e-90	COX7B
		8.81457e-95	0.993212	0.522	0.344	3.22622e-90	SLBP
		1.56446e-94	-8.58877	0.013	0.388	5.72608e-90	IGLV3-25
		1.92513e-94	0.538722	0.524	0.562	7.04615e-90	SUMO1
		2.65408e-94	1.41873	0.885	0.832	9.71421e-90	ACTG1
		3.89349e-94	0.965506	0.383	0.066	1.42506e-89	GNG2
		4.22365e-94	-0.999007	0.413	0.81	1.5459e-89	HM13
		7.088e-94	0.612081	0.637	0.696	2.59428e-89	ATP5MF
		8.77914e-94	0.646984	0.485	0.398	3.21325e-89	SNRPB2
		1.00171e-93	0.843224	0.45	0.322	3.66636e-89	JPT1
		1.31208e-93	-2.0309	0.004	0.391	4.80236e-89	PCSK1N
		1.53381e-93	0.525177	0.659	0.754	5.61391e-89	CSNK2B
		2.54895e-93	1.17065	0.407	0.083	9.3294e-89	FCMR
		2.75122e-93	-1.08813	0.398	0.828	1.00697e-88	XBP1
		3.39879e-93	0.945181	0.637	0.449	1.24399e-88	SEPTIN9
		3.80431e-93	1.30019	0.278	0.024	1.39241e-88	CST7
		4.11972e-93	0.583797	0.622	0.719	1.50786e-88	ARHGDIA
		5.56386e-93	0.491523	0.537	0.588	2.03643e-88	ATP5MD
		6.76444e-93	-0.963399	0.37	0.795	2.47585e-88	FKBP2
		9.21423e-93	-0.91882	0.03	0.453	3.3725e-88	RASSF6
		1.20821e-92	0.627525	0.511	0.428	4.42218e-88	RBX1
		1.20886e-92	-0.713411	0.061	0.504	4.42456e-88	TNFRSF13B
		1.30767e-92	0.818858	0.691	0.649	4.78619e-88	SNHG6
		2.09598e-92	0.855017	0.972	0.909	7.67149e-88	RPS7
		3.50681e-92	0.515873	0.661	0.74	1.28353e-87	PARK7
		5.43905e-92	-4.54708	0.083	0.414	1.99075e-87	IGKV1-5
		6.1013e-92	0.648137	0.252	0.029	2.23314e-87	CD5
		6.33056e-92	-0.628392	0.228	0.7	2.31705e-87	PLPP5
		8.67643e-92	0.663646	0.813	0.834	3.17566e-87	PSME1
		1.78661e-91	1.29822	0.641	0.259	6.53919e-87	TUBA1A
		1.97926e-91	-0.891485	0.15	0.611	7.24427e-87	PRDM1
		3.25349e-91	1.32238	0.509	0.502	1.19081e-86	S100A10
		5.21313e-91	0.511411	0.602	0.668	1.90806e-86	RTRAF
		6.15925e-91	0.653373	0.533	0.546	2.25435e-86	WDR1
		6.35392e-91	0.663561	0.637	0.662	2.3256e-86	GNB2
		6.64134e-91	0.504959	0.572	0.668	2.4308e-86	ERH
		1.15935e-90	-0.710649	0.15	0.617	4.24335e-86	CKAP4
		1.92431e-90	1.61722	0.361	0.046	7.04318e-86	AFF3
		6.16844e-90	0.715068	0.754	0.773	2.25771e-85	COX6C
		1.05516e-89	-0.88894	0.333	0.769	3.86201e-85	SEC61A1
		1.1263e-89	0.936469	0.385	0.061	4.12236e-85	RASGRP2
		4.10386e-89	0.714275	0.5	0.406	1.50206e-84	SNRPD3
		4.29852e-89	0.725764	0.652	0.637	1.5733e-84	HCLS1
		4.73225e-89	0.679212	0.315	0.14	1.73205e-84	LYAR
		1.37959e-88	0.772744	0.959	0.916	5.04943e-84	RPL15
		1.61991e-88	0.733699	0.709	0.72	5.92901e-84	DBI
		2.55758e-88	0.98921	0.328	0.037	9.36099e-84	HLA-DMB
		5.5986e-88	0.781296	0.478	0.32	2.04914e-83	SMARCE1
		1.05693e-87	0.461896	0.261	0.018	3.86847e-83	TTC39C
		1.62063e-87	0.449745	0.246	0.016	5.93165e-83	CD96
		2.79857e-87	0.798503	0.35	0.046	1.0243e-82	MBP
		4.26863e-87	2.48532	0.293	0.037	1.56236e-82	NKG7
		4.4879e-87	0.832112	0.767	0.746	1.64262e-82	HNRNPA0
		4.50322e-87	0.732174	0.317	0.035	1.64822e-82	CLEC2D
		4.78644e-87	1.46546	0.363	0.05	1.75188e-82	RUBCNL
		4.81726e-87	0.97886	0.47	0.184	1.76317e-82	SASH3
		1.10783e-86	0.736092	0.559	0.522	4.05477e-82	DDX39A
		1.80549e-86	-0.763669	0.248	0.705	6.60829e-82	SEL1L
		2.08145e-86	0.764153	0.863	0.912	7.6183e-82	HNRNPA2B1
		3.37327e-86	0.878367	0.963	0.938	1.23465e-81	RPS23
		4.85023e-86	0.403095	0.485	0.583	1.77523e-81	NDUFA12
		5.19773e-86	0.829422	0.959	0.93	1.90242e-81	RPL37
		6.66864e-86	0.466668	0.583	0.657	2.44079e-81	ATP5MPL
		6.80276e-86	0.555153	0.533	0.533	2.48988e-81	SNRPD1
		7.05701e-86	1.00139	0.317	0.081	2.58293e-81	SPOCK2
		1.00365e-85	0.823424	0.957	0.897	3.67347e-81	PABPC1
		1.4814e-85	0.761827	0.674	0.656	5.42208e-81	SRRM1
		1.49175e-85	0.561628	0.483	0.447	5.45996e-81	TBCB
		1.98796e-85	0.981463	0.959	0.925	7.27613e-81	RPS26
		2.08816e-85	1.7264	0.548	0.329	7.64286e-81	HIST1H4C
		3.14424e-85	0.760742	0.789	0.754	1.15082e-80	EIF3H
		3.99599e-85	1.37515	0.657	0.435	1.46257e-80	SNHG7
		4.04083e-85	-0.299305	0.322	0.739	1.47898e-80	GRINA
		4.59237e-85	0.683962	0.743	0.718	1.68086e-80	LSM7
		6.89076e-85	0.852986	0.972	0.939	2.52209e-80	EIF1
		1.18467e-84	0.499303	0.42	0.425	4.33602e-80	RNF167
		1.5427e-84	0.523348	0.546	0.6	5.64644e-80	TALDO1
		1.96363e-84	0.615865	0.583	0.539	7.1871e-80	TOMM22
		2.37856e-84	0.58345	0.678	0.748	8.70577e-80	PSMA7
		3.50407e-84	-0.560421	0.246	0.688	1.28252e-79	MEF2C
		4.04764e-84	0.731697	0.641	0.606	1.48148e-79	KHDRBS1
		4.97024e-84	0.490477	0.504	0.581	1.81916e-79	PA2G4
		5.8094e-84	0.876473	0.972	0.93	2.1263e-79	RPL34
		6.43937e-84	-1.09958	0.27	0.714	2.35687e-79	PELI1
		1.01116e-83	0.532524	0.47	0.5	3.70096e-79	UBE2L3
		1.03923e-83	0.520592	0.226	0.013	3.80369e-79	SH2D1A
		1.84977e-83	0.386727	0.215	0.01	6.77036e-79	TRAC
		3.38242e-83	0.517239	0.576	0.649	1.238e-78	PSMB6
		5.98004e-83	0.495604	0.591	0.671	2.18875e-78	MDH2
		9.48267e-83	0.915299	0.967	0.928	3.47075e-78	MT-ATP6
		1.27965e-82	-0.734772	0.28	0.725	4.68367e-78	PRDX4
		1.53415e-82	0.614206	0.502	0.429	5.61515e-78	SNRPA
		1.99069e-82	0.513992	0.335	0.234	7.28614e-78	HPRT1
		2.37985e-82	0.824827	0.974	0.934	8.71049e-78	RPL19
		5.23738e-82	1.69137	0.354	0.051	1.91693e-77	NIBAN3
		5.38029e-82	0.314943	0.02	0.29	1.96924e-77	IGKV1D-8
		1.0968e-81	-0.61767	0.139	0.579	4.01441e-77	FNDC3B
		1.64259e-81	0.628147	0.446	0.407	6.01203e-77	CBX3
		1.68168e-81	0.96063	0.987	0.971	6.15513e-77	EEF1A1
		3.84151e-81	0.692185	0.322	0.073	1.40603e-76	DOK2
		4.68503e-81	1.12669	0.965	0.933	1.71477e-76	FTH1
		5.53864e-81	0.481752	0.359	0.291	2.0272e-76	ITGB1BP1
		5.90052e-81	0.589984	0.389	0.262	2.15965e-76	TWF2
		8.8446e-81	-1.0216	0.226	0.661	3.23721e-76	ERN1
		1.06291e-80	0.782378	0.376	0.158	3.89037e-76	NUDT1
		2.12411e-80	0.79834	0.735	0.695	7.77445e-76	UBXN1
		2.53526e-80	-0.600782	0.135	0.569	9.2793e-76	AIG1
		2.64911e-80	1.17258	0.437	0.104	9.696e-76	REL
		2.85904e-80	0.550764	0.554	0.581	1.04644e-75	TMEM50A
		2.97715e-80	0.66725	0.663	0.664	1.08967e-75	SNX3
		3.31612e-80	-1.20061	0.522	0.877	1.21373e-75	MCL1
		3.80476e-80	0.896741	0.437	0.196	1.39258e-75	TBC1D10C
		8.53493e-80	0.721835	0.585	0.565	3.12387e-75	TKT
		1.06995e-79	0.629624	0.752	0.767	3.91612e-75	UQCRB
		1.22075e-79	-1.32405	0.622	0.92	4.46805e-75	SQSTM1
		1.60026e-79	0.45755	0.476	0.496	5.85712e-75	LSM3
		1.74326e-79	0.642306	0.222	0.019	6.38051e-75	CXCR3
		2.53559e-79	0.677731	0.478	0.344	9.28052e-75	DBNL
		2.91741e-79	0.800454	0.978	0.941	1.0678e-74	RPL11
		6.79706e-79	0.635698	0.726	0.744	2.48779e-74	SERBP1
		7.95133e-79	0.781141	0.976	0.936	2.91027e-74	RPS3A
		1.08242e-78	0.698889	0.909	0.924	3.96176e-74	RPL37A
		1.33243e-78	0.782453	0.902	0.91	4.87683e-74	MYL6
		2.40252e-78	0.960594	0.183	0.012	8.79348e-74	CD8B
		2.52573e-78	0.597577	0.215	0.014	9.24442e-74	GIMAP4
		2.56141e-78	0.622908	0.537	0.498	9.37501e-74	HNRNPR
		2.67956e-78	-0.588849	0.309	0.732	9.80745e-74	POU2AF1
		4.77407e-78	1.17198	0.367	0.062	1.74736e-73	ZEB2
		4.80256e-78	0.731809	0.53	0.472	1.75779e-73	NUCKS1
		5.84327e-78	0.592898	0.557	0.591	2.1387e-73	RAP1B
		6.57273e-78	0.756665	0.285	0.05	2.40569e-73	ZAP70
		1.06068e-77	0.672232	0.58	0.582	3.88221e-73	ACTR3
		1.12625e-77	-0.775886	0.15	0.581	4.12219e-73	BCL2
		1.37541e-77	0.732777	0.739	0.719	5.03413e-73	EIF5A
		1.48585e-77	0.647715	0.548	0.482	5.43834e-73	SF3A2
		1.92392e-77	0.537645	0.228	0.017	7.04173e-73	PRKCH
		5.61478e-77	-0.668284	0.107	0.522	2.05507e-72	FOXO3
		1.57977e-76	0.490958	0.496	0.521	5.78212e-72	UBE2V1
		2.12497e-76	-1.54694	0.346	0.756	7.7776e-72	CYTOR
		2.25712e-76	0.408229	0.578	0.708	8.26129e-72	NDUFB2
		3.58165e-76	-0.901024	0.261	0.68	1.31092e-71	HDLBP
		4.26539e-76	0.994207	0.354	0.187	1.56118e-71	P2RX5
		4.52776e-76	0.618269	0.533	0.507	1.65721e-71	PPP4C
		5.05583e-76	-0.592827	0.061	0.454	1.85048e-71	GAS6
		6.82037e-76	1.14359	0.413	0.322	2.49632e-71	YBX3
		7.62477e-76	1.32248	0.454	0.191	2.79074e-71	CMTM7
		2.09792e-75	0.946235	0.304	0.161	7.67858e-71	C16orf74
		2.53433e-75	-0.610316	0.135	0.552	9.27589e-71	ARSA
		2.77922e-75	0.990518	0.474	0.181	1.01722e-70	APBB1IP
		3.04942e-75	0.466636	0.524	0.568	1.11612e-70	MZT2A
		3.076e-75	1.54036	0.352	0.203	1.12585e-70	LHPP
		3.62857e-75	0.767808	0.974	0.933	1.32809e-70	RPL30
		5.42621e-75	0.762399	0.354	0.164	1.98605e-70	MCM5
		5.55573e-75	-0.727219	0.398	0.8	2.03345e-70	DANCR
		7.29623e-75	0.869049	0.35	0.063	2.67049e-70	S1PR1
		1.19717e-74	0.570079	0.45	0.483	4.38176e-70	NOSIP
		1.84495e-74	0.513173	0.396	0.285	6.75271e-70	ADSL
		1.92652e-74	0.672979	0.574	0.522	7.05126e-70	C17orf49
		2.11402e-74	0.623746	0.559	0.523	7.73751e-70	RBM17
		2.28682e-74	1.79511	0.346	0.068	8.36997e-70	VPREB3
		2.48598e-74	0.791844	0.372	0.217	9.09895e-70	CAPG
		5.74971e-74	-0.536723	0.074	0.467	2.10445e-69	SCAMP5
		7.91251e-74	-0.482024	0.154	0.567	2.89606e-69	CPNE5
		8.99739e-74	0.689593	0.983	0.986	3.29314e-69	RPL13
		1.27042e-73	0.413651	0.596	0.706	4.64985e-69	NEDD8
		1.83786e-73	0.355665	0.157	0.004	6.72676e-69	ITGB2-AS1
		1.99828e-73	0.420506	0.304	0.144	7.3139e-69	TFDP1
		2.14245e-73	-0.443962	0.328	0.738	7.84159e-69	TPD52
		2.21311e-73	1.3001	0.622	0.321	8.10022e-69	FOXP1
		2.24942e-73	-0.491875	0.185	0.602	8.2331e-69	EIF2AK3
		2.60274e-73	0.504282	0.57	0.756	9.52631e-69	LDHA
		2.9221e-73	-0.66399	0.135	0.548	1.06952e-68	WIPI1
		3.34857e-73	-0.877472	0.546	0.841	1.22561e-68	BST2
		3.81077e-73	-0.86102	0.028	0.381	1.39478e-68	MDK
		5.1328e-73	0.48121	0.511	0.648	1.87866e-68	ANXA2
		7.69736e-73	-0.962016	0.274	0.68	2.81731e-68	CD59
		7.82108e-73	0.385975	0.209	0.013	2.86259e-68	CAMK4
		8.16896e-73	0.559421	0.354	0.288	2.98992e-68	BIN2
		8.49643e-73	0.60073	0.53	0.579	3.10978e-68	TSPO
		1.0311e-72	0.577953	0.696	0.759	3.77395e-68	HNRNPC
		1.32544e-72	0.551682	0.711	0.759	4.85123e-68	UBE2D2
		1.74485e-72	0.528328	0.574	0.611	6.38632e-68	SRP9
		1.7645e-72	0.546386	0.363	0.214	6.45824e-68	PLSCR3
		2.00744e-72	0.56044	0.443	0.388	7.34744e-68	POLR2G
		2.36164e-72	0.96365	0.359	0.096	8.64383e-68	SLC44A2
		2.41016e-72	-0.98457	0.48	0.846	8.82141e-68	TENT5C
		2.66343e-72	-0.955346	0.504	0.832	9.74841e-68	MYDGF
		2.95441e-72	0.685407	0.28	0.071	1.08134e-67	CDT1
		3.95216e-72	0.877051	0.224	0.018	1.44653e-67	PRF1
		4.72743e-72	0.982882	0.333	0.085	1.73029e-67	PCLAF
		5.11627e-72	0.299682	0.191	0.01	1.87261e-67	GIMAP1
		5.78904e-72	0.575452	0.535	0.602	2.11885e-67	ANXA6
		7.10964e-72	0.447063	0.707	0.806	2.6022e-67	COX6B1
		7.19983e-72	1.05681	0.433	0.221	2.63521e-67	CYB561A3
		7.30201e-72	0.500471	0.307	0.127	2.67261e-67	SMS
		7.44377e-72	0.327927	0.496	0.626	2.72449e-67	PSMC5
		8.55584e-72	-0.700028	0.12	0.522	3.13152e-67	GAB1
		1.03637e-71	-3.564	0.25	0.426	3.79322e-67	IGKC
		1.05907e-71	-0.824472	0.15	0.554	3.8763e-67	CLPTM1L
		1.12651e-71	0.602039	0.293	0.12	4.12314e-67	SKAP1
		1.13449e-71	1.24419	0.191	0.019	4.15235e-67	CD8A
		1.60618e-71	0.732387	0.857	0.809	5.87878e-67	EIF3F
		1.94875e-71	0.481437	0.276	0.087	7.13262e-67	GLIPR2
		2.60619e-71	-3.80347	0.009	0.328	9.53892e-67	IGHV4-4
		2.86084e-71	0.754146	0.324	0.157	1.04709e-66	PCNA
		6.85912e-71	0.565081	0.57	0.541	2.51051e-66	RAB5C
		8.91684e-71	0.683204	0.659	0.718	3.26365e-66	LDHB
		9.77555e-71	0.558228	0.43	0.372	3.57795e-66	M6PR
		1.15142e-70	-0.734115	0.041	0.402	4.2143e-66	LINC01480
		1.33028e-70	0.359794	0.504	0.617	4.86897e-66	SNRPC
		1.53314e-70	0.856258	0.963	0.902	5.61143e-66	RPL39
		1.55266e-70	0.619115	0.839	0.833	5.6829e-66	COX7C
		1.6156e-70	-0.259242	0.091	0.402	5.91324e-66	CCND1
		1.90878e-70	0.636194	0.637	0.617	6.98633e-66	EWSR1
		2.04804e-70	0.720466	0.304	0.043	7.49604e-66	LBH
		5.42274e-70	-2.33074	0.152	0.53	1.98478e-65	HSPA1A
		6.73697e-70	0.618218	0.374	0.192	2.4658e-65	USP1
		8.25952e-70	0.668131	0.789	0.762	3.02307e-65	RPL23
		1.92796e-69	0.518199	0.602	0.624	7.05654e-65	ATP6V1F
		2.14294e-69	0.649165	0.285	0.394	7.84336e-65	SPINT2
		3.12767e-69	-0.725221	0.402	0.791	1.14476e-64	LIME1
		3.31559e-69	-0.581209	0.083	0.466	1.21354e-64	BEX2
		3.83322e-69	0.36145	0.613	0.738	1.403e-64	NDUFB8
		5.13994e-69	-0.337822	0.157	0.552	1.88127e-64	SCARB2
		5.30415e-69	0.274342	0.17	0.007	1.94137e-64	GRAP2
		5.89385e-69	-0.40137	0.228	0.626	2.15721e-64	EAF2
		7.51734e-69	0.627102	0.507	0.402	2.75142e-64	FAM49B
		7.84085e-69	0.899209	0.663	0.613	2.86983e-64	EIF1B
		8.26466e-69	0.449617	0.493	0.547	3.02495e-64	AP2S1
		8.61698e-69	0.669157	0.491	0.436	3.1539e-64	MSN
		1.10122e-68	-0.641976	0.109	0.499	4.03058e-64	GPR160
		2.17469e-68	0.517241	0.296	0.046	7.95958e-64	RNF125
		2.25661e-68	-0.500825	0.054	0.412	8.25942e-64	MYEOV
		2.51311e-68	0.714608	0.809	0.796	9.19824e-64	SNHG29
		2.578e-68	1.5039	0.4	0.157	9.43572e-64	SYK
		2.75921e-68	0.71898	0.952	0.903	1.0099e-63	RPL10A
		5.24701e-68	0.571691	0.376	0.23	1.92046e-63	HDAC1
		6.51544e-68	-0.603982	0.217	0.625	2.38472e-63	LMO4
		6.52421e-68	-1.93134	0.376	0.748	2.38793e-63	NEAT1
		6.57285e-68	0.371391	0.546	0.663	2.40573e-63	PSMA6
		7.01029e-68	-0.654351	0.259	0.667	2.56583e-63	ELL2
		1.00526e-67	-0.45486	0.057	0.417	3.67937e-63	C2orf88
		1.02431e-67	0.34257	0.622	0.771	3.74906e-63	RALY
		1.06851e-67	0.608914	0.574	0.545	3.91086e-63	ANXA11
		3.32275e-67	-1.97658	0.117	0.498	1.21616e-62	ATF3
		3.6265e-67	0.461752	0.715	0.806	1.32733e-62	ATP5F1B
		3.64714e-67	-0.604616	0.133	0.522	1.33489e-62	SPATS2
		4.69867e-67	0.483986	0.474	0.474	1.71976e-62	MAGOH
		9.0903e-67	0.25488	0.152	0.005	3.32714e-62	SIRPG
		1.00754e-66	1.23104	0.341	0.124	3.6877e-62	TYMS
		1.46247e-66	1.73489	0.367	0.087	5.35278e-62	CD83
		1.73405e-66	-0.62554	0.246	0.65	6.34681e-62	BSCL2
		1.82922e-66	0.676855	0.924	0.894	6.69514e-62	COX4I1
		1.88812e-66	-0.55047	0.063	0.425	6.9107e-62	RASGRP3
		1.96304e-66	0.601784	0.22	0.02	7.18491e-62	GZMM
		2.14892e-66	0.460166	0.478	0.512	7.86528e-62	BUB3
		2.34374e-66	-1.01415	0.1	0.469	8.57833e-62	QPCT
		2.71183e-66	-0.549149	0.148	0.541	9.92558e-62	BMI1
		4.68141e-66	0.532754	0.5	0.504	1.71344e-61	XRCC5
		5.83676e-66	0.685189	0.957	0.913	2.13631e-61	RPL6
		6.83904e-66	-0.720655	0.22	0.615	2.50316e-61	SLC1A4
		7.23549e-66	0.467881	0.407	0.336	2.64826e-61	SCP2
		7.86703e-66	0.394799	0.493	0.584	2.87941e-61	SEM1
		1.39159e-65	0.604105	0.761	0.793	5.09335e-61	PCBP1
		1.44596e-65	0.653768	0.361	0.111	5.29235e-61	SIGIRR
		1.65414e-65	-0.602225	0.076	0.442	6.05433e-61	FRZB
		2.09738e-65	0.49151	0.18	0.012	7.67661e-61	KLRK1
		2.91838e-65	0.382653	0.624	0.754	1.06816e-60	GNG5
		3.5998e-65	-0.656339	0.283	0.682	1.31756e-60	DNAJB9
		5.88505e-65	0.566663	0.602	0.604	2.15399e-60	CD47
		7.08417e-65	0.329086	0.478	0.6	2.59288e-60	LSM4
		1.16143e-64	0.687548	0.548	0.547	4.25095e-60	VAMP8
		1.41775e-64	0.341539	0.522	0.624	5.18909e-60	EIF3I
		1.56444e-64	0.574914	0.443	0.388	5.72602e-60	RNASEH2B
		1.59422e-64	-0.544691	0.15	0.54	5.83499e-60	CREB3L2
		1.61104e-64	0.590398	0.448	0.388	5.89656e-60	SEPTIN1
		1.98007e-64	0.372926	0.496	0.587	7.24727e-60	ACP1
		1.99794e-64	-0.543752	0.148	0.537	7.31264e-60	FAM174A
		2.01768e-64	0.572547	0.28	0.059	7.38492e-60	ETS1
		2.05342e-64	-0.588306	0.274	0.672	7.51573e-60	UAP1
		2.30103e-64	0.562623	0.5	0.477	8.422e-60	CIAO2B
		3.05849e-64	0.777501	0.715	0.63	1.11944e-59	ZFAS1
		5.04534e-64	-1.49812	0.037	0.354	1.84664e-59	ESR1
		5.20479e-64	0.364045	0.446	0.611	1.90501e-59	SLC9A3R1
		5.27536e-64	-1.55683	0.004	0.294	1.93084e-59	IGHV4-55
		7.56337e-64	0.584959	0.452	0.347	2.76827e-59	STMP1
		1.25539e-63	0.392579	0.45	0.506	4.59484e-59	SUMO3
		1.58924e-63	2.90282	0.207	0.029	5.81677e-59	GNLY
		1.80172e-63	0.370613	0.18	0.012	6.59449e-59	GIMAP5
		2.23421e-63	-1.49825	0.02	0.332	8.17741e-59	IGLJ3
		2.39544e-63	-0.52876	0.165	0.553	8.76756e-59	SIL1
		3.40792e-63	0.572227	0.467	0.372	1.24733e-58	FBXO7
		4.54698e-63	0.558371	0.637	0.636	1.66424e-58	EIF3M
		4.91056e-63	-1.23636	0.002	0.282	1.79731e-58	AC135068.2
		5.00349e-63	1.1712	0.27	0.038	1.83133e-58	CD19
		5.67817e-63	0.814255	0.58	0.425	2.07827e-58	WASF2
		6.67303e-63	0.666482	0.837	0.818	2.44239e-58	GABARAP
		7.54937e-63	0.640208	0.528	0.482	2.76315e-58	EIF2S3
		8.44028e-63	0.860692	0.396	0.216	3.08923e-58	FABP5
		8.61762e-63	-0.680856	0.057	0.395	3.15414e-58	CADPS2
		9.64954e-63	0.541267	0.35	0.269	3.53183e-58	DNAJC9
		1.48522e-62	0.757246	0.55	0.396	5.43604e-58	STK4
		1.51702e-62	0.534944	0.426	0.323	5.55243e-58	PTRHD1
		1.5944e-62	-0.628295	0.228	0.613	5.83567e-58	SRPRB
		1.6772e-62	0.653898	0.32	0.152	6.1387e-58	FLT3LG
		2.03384e-62	0.363425	0.47	0.562	7.44404e-58	PSMB2
		2.20741e-62	0.584694	0.439	0.305	8.07935e-58	R3HDM4
		2.54813e-62	0.649664	0.693	0.735	9.32642e-58	EIF4G2
		2.60236e-62	0.255124	0.52	0.701	9.52489e-58	SIVA1
		2.85446e-62	-0.782401	0.246	0.638	1.04476e-57	AQP3
		2.86232e-62	0.667028	0.298	0.054	1.04764e-57	ABLIM1
		4.42347e-62	-0.715516	0.774	0.894	1.61903e-57	SEC61B
		4.89134e-62	0.511277	0.659	0.759	1.79028e-57	ANP32B
		6.43068e-62	0.576338	0.567	0.56	2.35369e-57	STRAP
		6.79796e-62	0.273084	0.15	0.263	2.48812e-57	CD40
		8.55431e-62	0.511085	0.639	0.683	3.13096e-57	SMDT1
		9.7463e-62	0.820289	0.439	0.191	3.56724e-57	SUN2
		1.18282e-61	0.736604	0.991	0.967	4.32922e-57	MT-CO2
		1.82782e-61	-1.32321	0.135	0.51	6.69e-57	IGHG2
		1.95625e-61	1.41992	0.424	0.169	7.16006e-57	BACH2
		2.98298e-61	0.70481	0.263	0.039	1.0918e-56	RFTN1
		3.08865e-61	0.457149	0.37	0.315	1.13048e-56	TXNDC17
		3.6421e-61	0.616751	0.309	0.117	1.33304e-56	LMNB1
		3.68707e-61	-0.671868	0.089	0.447	1.3495e-56	COBLL1
		3.7171e-61	0.445191	0.309	0.121	1.36049e-56	YEATS4
		3.87695e-61	0.323778	0.574	0.711	1.419e-56	NDUFS5
		4.10087e-61	0.344814	0.507	0.63	1.50096e-56	PPM1G
		8.25346e-61	0.606923	0.574	0.581	3.02085e-56	SH3BGRL
		9.5349e-61	0.782278	0.846	0.819	3.48987e-56	SF1
		1.01532e-60	0.706425	0.411	0.393	3.71617e-56	S100A11
		1.13945e-60	0.545788	0.587	0.571	4.17051e-56	POLR1D
		1.22666e-60	0.799145	0.97	0.963	4.48972e-56	H3F3B
		1.23822e-60	0.90124	0.502	0.373	4.53202e-56	SNX2
		1.37794e-60	0.409125	0.565	0.656	5.04339e-56	SF3B6
		1.4484e-60	0.406391	0.196	0.017	5.3013e-56	GPR65
		1.4512e-60	0.563144	0.75	0.814	5.31155e-56	UBE2D3
		2.47688e-60	0.552538	0.441	0.407	9.06564e-56	PTP4A2
		2.52326e-60	0.43448	0.48	0.515	9.23537e-56	OCIAD2
		2.66774e-60	-0.670387	0.604	0.834	9.7642e-56	ICAM3
		2.74172e-60	-0.929056	0.041	0.362	1.0035e-55	CTHRC1
		3.46944e-60	0.532525	0.63	0.665	1.26985e-55	TCEA1
		3.79915e-60	0.550208	0.47	0.368	1.39053e-55	GPS2
		3.9088e-60	0.678231	0.95	0.911	1.43066e-55	RPL9
		4.01652e-60	0.537144	0.48	0.446	1.47009e-55	FAM32A
		4.195e-60	0.32817	0.452	0.52	1.53541e-55	COPS9
		6.90148e-60	0.607451	0.685	0.656	2.52601e-55	EIF3E
		7.76349e-60	0.378638	0.68	0.8	2.84151e-55	ARL6IP4
		7.77869e-60	-0.474376	0.046	0.371	2.84708e-55	QPRT
		8.442e-60	0.562796	0.55	0.577	3.08986e-55	VDAC1
		9.2467e-60	0.655492	0.454	0.369	3.38438e-55	PCIF1
		9.44342e-60	0.601216	0.293	0.106	3.45638e-55	ITGB1
		9.77485e-60	-0.602694	0.13	0.499	3.57769e-55	UNC93B1
		1.01895e-59	0.294498	0.454	0.571	3.72947e-55	RAB5IF
		1.01938e-59	0.673668	0.557	0.546	3.73104e-55	LITAF
		1.16167e-59	-0.528482	0.046	0.367	4.25185e-55	NR1D1
		1.18932e-59	0.492796	0.507	0.512	4.35303e-55	HADHA
		1.313e-59	1.05206	0.452	0.245	4.80572e-55	MAP3K8
		1.31664e-59	0.341585	0.472	0.576	4.81904e-55	TMEM14B
		1.33535e-59	-0.454065	0.033	0.311	4.8875e-55	IGHV4-34
		1.38597e-59	0.3461	0.583	0.695	5.07278e-55	NDUFB10
		1.44747e-59	0.823589	0.417	0.302	5.29787e-55	NSMCE1
		1.64472e-59	0.412974	0.457	0.481	6.01985e-55	SNRPE
		1.85003e-59	0.442179	0.22	0.028	6.77131e-55	SAMD3
		2.33077e-59	0.598865	0.222	0.025	8.53084e-55	CHD3
		2.45495e-59	0.397613	0.354	0.334	8.98538e-55	PRDX3
		3.03218e-59	-0.660856	0.641	0.876	1.10981e-54	UBE2J1
		4.19823e-59	1.51406	0.285	0.091	1.5366e-54	MS4A1
		4.87637e-59	0.310163	0.396	0.441	1.7848e-54	MRPL11
		6.9656e-59	-0.840267	0.337	0.702	2.54948e-54	FKBP11
		8.53634e-59	0.478312	0.517	0.557	3.12438e-54	SHISA5
		8.82851e-59	0.5491	0.426	0.365	3.23132e-54	YWHAH
		9.59375e-59	0.375003	0.517	0.614	3.51141e-54	DCTN3
		9.67457e-59	0.487211	0.22	0.026	3.54099e-54	FYN
		1.09441e-58	0.592398	0.983	0.983	4.00564e-54	RPL28
		1.10042e-58	1.19639	0.765	0.532	4.02763e-54	CXCR4
		1.29586e-58	0.483902	0.604	0.652	4.74298e-54	EIF4H
		1.37602e-58	-0.298683	0.254	0.62	5.03637e-54	PHF1
		1.96735e-58	0.742438	0.404	0.207	7.20071e-54	TMPO
		1.99536e-58	-0.592807	0.041	0.357	7.30321e-54	BHLHE41
		2.1705e-58	-0.431777	0.157	0.527	7.94426e-54	CYHR1
		2.36133e-58	0.758026	0.45	0.237	8.6427e-54	RGS19
		3.09871e-58	-0.453203	0.172	0.541	1.13416e-53	OXR1
		3.63976e-58	0.5124	0.411	0.313	1.33219e-53	CTSC
		4.53292e-58	0.305163	0.617	0.785	1.65909e-53	PSME2
		4.75783e-58	-1.12792	0.004	0.271	1.74141e-53	FGFR3
		5.05064e-58	-0.554094	0.07	0.405	1.84858e-53	CD200
		5.56694e-58	0.718312	0.307	0.065	2.03756e-53	CBLB
		6.35436e-58	0.801991	0.363	0.183	2.32576e-53	CLEC2B
		7.45397e-58	0.37557	0.413	0.451	2.72823e-53	SSRP1
		7.57913e-58	0.381474	0.63	0.716	2.77404e-53	TOMM6
		8.58148e-58	0.326063	0.517	0.617	3.14091e-53	UQCRC1
		9.56028e-58	-0.690868	0.365	0.728	3.49916e-53	CFLAR
		9.62657e-58	0.44016	0.504	0.528	3.52342e-53	ARL6IP5
		1.48447e-57	0.524307	0.446	0.4	5.43332e-53	CDC123
		1.63844e-57	0.588287	0.452	0.41	5.99687e-53	CSK
		1.65011e-57	0.402113	0.426	0.451	6.03957e-53	PSMG2
		1.72644e-57	0.529983	0.3	0.086	6.31895e-53	ARHGAP9
		2.01454e-57	0.708746	0.511	0.408	7.37341e-53	MTPN
		2.25921e-57	0.53968	0.557	0.528	8.26895e-53	ARF6
		2.40975e-57	0.426676	0.47	0.466	8.81993e-53	NAA38
		2.46063e-57	-0.998305	0.272	0.639	9.00614e-53	MX1
		2.5177e-57	0.665037	0.589	0.587	9.21502e-53	SYF2
		2.57122e-57	0.648583	0.815	0.803	9.41092e-53	NCL
		4.378e-57	0.54222	0.241	0.035	1.60239e-52	PARVG
		4.48381e-57	0.641419	0.539	0.43	1.64112e-52	PAK2
		4.54987e-57	-0.499833	0.215	0.588	1.6653e-52	DUSP22
		5.23458e-57	0.450333	0.47	0.472	1.91591e-52	ATP5ME
		5.37231e-57	0.360351	0.367	0.358	1.96632e-52	NDUFB1
		6.04251e-57	0.806142	0.47	0.642	2.21162e-52	LGALS1
		6.09437e-57	-0.524062	0.067	0.398	2.2306e-52	ST3GAL6
		6.13611e-57	-0.348202	0.089	0.427	2.24588e-52	CTSF
		7.10285e-57	-0.485962	0.057	0.38	2.59971e-52	AC106897.1
		1.02937e-56	-0.65039	0.115	0.466	3.7676e-52	LINC01781
		1.57702e-56	0.64565	0.511	0.449	5.77204e-52	HNRNPL
		1.92314e-56	-0.576536	0.326	0.693	7.03888e-52	B4GALT3
		2.16063e-56	0.632063	0.917	0.862	7.90813e-52	BTF3
		2.44332e-56	0.588004	0.43	0.344	8.94278e-52	TAF15
		2.59329e-56	-0.389775	0.091	0.429	9.4917e-52	CLIC4
		2.83808e-56	0.610295	0.887	0.864	1.03876e-51	RPL31
		3.00573e-56	-0.550355	0.357	0.722	1.10013e-51	COMMD3
		3.37028e-56	0.389643	0.23	0.042	1.23356e-51	SH2D2A
		4.14044e-56	0.416154	0.163	0.011	1.51544e-51	SLA2
		4.43348e-56	0.615115	0.539	0.52	1.6227e-51	ZNF207
		5.23391e-56	-0.435874	0.161	0.523	1.91566e-51	FBXW7
		5.73124e-56	0.409724	0.272	0.123	2.09769e-51	RPA1
		6.12906e-56	-1.16906	0.015	0.288	2.2433e-51	CLEC7A
		6.68746e-56	0.254346	0.47	0.622	2.44768e-51	SELENOW
		7.13863e-56	0.330243	0.517	0.639	2.61281e-51	POLR2E
		9.5248e-56	0.352475	0.507	0.591	3.48617e-51	ELOC
		9.92021e-56	0.576094	0.413	0.249	3.6309e-51	RASSF5
		1.0622e-55	0.594692	0.57	0.573	3.88776e-51	BZW1
		1.20563e-55	-1.57141	0.024	0.313	4.41272e-51	IGHV4-28
		1.23422e-55	0.417765	0.772	0.834	4.51737e-51	COX6A1
		1.32775e-55	0.489541	0.187	0.016	4.85968e-51	GPR183
		1.3877e-55	0.45463	0.287	0.109	5.07913e-51	SH3BP1
		1.90718e-55	0.396947	0.435	0.464	6.98045e-51	PSMA4
		1.93056e-55	-0.461984	0.152	0.508	7.06606e-51	PDK1
		2.02763e-55	0.631472	0.474	0.366	7.42133e-51	PAXX
		2.36032e-55	0.371761	0.552	0.653	8.639e-51	PRDX6
		2.46262e-55	-0.69768	0.213	0.579	9.01345e-51	HMCES
		2.5387e-55	0.422487	0.509	0.535	9.29189e-51	UBE2N
		2.71585e-55	0.436984	0.559	0.609	9.94029e-51	C9orf78
		3.02569e-55	0.885845	0.6	0.47	1.10743e-50	RHOH
		3.92962e-55	0.420907	0.446	0.495	1.43828e-50	DSTN
		4.917e-55	0.723952	0.967	0.888	1.79967e-50	RPL5
		5.80063e-55	0.638239	0.413	0.227	2.12309e-50	ACAP1
		5.8782e-55	0.743132	0.615	0.668	2.15148e-50	TMEM243
		6.3155e-55	-0.600697	0.428	0.774	2.31154e-50	CANX
		6.4778e-55	0.635167	0.967	0.939	2.37094e-50	RPL14
		8.14557e-55	-0.504644	0.32	0.685	2.98136e-50	TMEM147
		1.22955e-54	-0.710973	0.248	0.616	4.50026e-50	NFKBIZ
		1.67061e-54	0.473218	0.535	0.549	6.11458e-50	MED10
		1.68469e-54	0.519118	0.47	0.439	6.16612e-50	MOB1A
		1.69948e-54	0.522355	0.552	0.534	6.22026e-50	CCT2
		1.7213e-54	-0.786392	0.387	0.725	6.30013e-50	CD63
		1.83784e-54	0.789527	0.402	0.135	6.72669e-50	CYFIP2
		2.2111e-54	0.737166	0.404	0.25	8.09283e-50	MCM7
		2.34447e-54	0.849673	0.365	0.103	8.581e-50	CDKN2D
		2.57686e-54	0.72636	0.737	0.733	9.43155e-50	FUS
		3.27726e-54	0.581956	0.274	0.087	1.19951e-49	CENPM
		4.04878e-54	0.670959	0.472	0.332	1.48189e-49	SSH2
		4.61117e-54	0.427992	0.663	0.721	1.68773e-49	UXT
		4.7385e-54	0.259987	0.526	0.655	1.73434e-49	ATP5PD
		4.77959e-54	0.516453	0.493	0.501	1.74938e-49	PGLS
		5.06031e-54	-0.497455	0.12	0.461	1.85213e-49	CHPF
		5.08233e-54	0.698059	0.341	0.113	1.86018e-49	MYO1G
		6.08244e-54	0.910693	0.296	0.062	2.22623e-49	MKI67
		6.85121e-54	-0.603656	0.15	0.502	2.50761e-49	SLAMF7
		9.36397e-54	1.19342	0.35	0.09	3.42731e-49	SPIB
		9.85634e-54	0.497948	0.698	0.752	3.60752e-49	MORF4L1
		1.06507e-53	0.570599	0.209	0.321	3.89825e-49	CD9
		1.08847e-53	-0.422979	0.037	0.332	3.98392e-49	NCAM1
		1.24724e-53	1.16597	0.433	0.294	4.56504e-49	DUSP2
		1.31574e-53	0.386931	0.726	0.803	4.81576e-49	COX7A2
		1.35887e-53	0.521728	0.293	0.114	4.97361e-49	MCM3
		1.6046e-53	0.427443	0.333	0.246	5.87301e-49	RAP1A
		1.73824e-53	-0.381415	0.304	0.665	6.36215e-49	ATP6AP1
		1.88238e-53	0.498377	0.6	0.644	6.88969e-49	RBMX
		1.97101e-53	0.468457	0.461	0.438	7.21408e-49	CCT6A
		2.08661e-53	-0.511393	0.065	0.382	7.63722e-49	CPEB4
		2.18301e-53	-0.880912	0.057	0.367	7.99004e-49	MIR29B2CHG
		2.44716e-53	0.348559	0.522	0.625	8.95686e-49	PSMA1
		2.56651e-53	1.09558	0.159	0.013	9.3937e-49	GZMK
		2.84499e-53	-0.678232	0.159	0.509	1.0413e-48	PERP
		3.28454e-53	0.700641	0.252	0.04	1.20217e-48	ARRDC2
		3.36791e-53	0.473497	0.259	0.067	1.23269e-48	PDLIM2
		3.80478e-53	1.33042	0.346	0.117	1.39259e-48	ANXA1
		4.33338e-53	-0.712824	0.15	0.484	1.58606e-48	MLLT3
		4.4024e-53	0.72022	0.635	0.554	1.61132e-48	ARGLU1
		4.4412e-53	0.416372	0.435	0.48	1.62552e-48	UBE2A
		4.90541e-53	0.27253	0.3	0.495	1.79543e-48	CXXC5
		5.02672e-53	0.591758	0.261	0.059	1.83983e-48	TK1
		5.56026e-53	0.4215	0.417	0.41	2.03511e-48	THOC7
		6.01093e-53	0.587785	0.654	0.669	2.20006e-48	CALM2
		6.47158e-53	-0.550706	0.354	0.707	2.36866e-48	ERLEC1
		6.92783e-53	1.04531	0.178	0.024	2.53565e-48	GZMH
		8.11677e-53	0.457887	0.47	0.49	2.97082e-48	DNAJC8
		9.47023e-53	0.328896	0.15	0.009	3.4662e-48	NCR3
		1.01315e-52	0.592468	0.376	0.193	3.70825e-48	ARHGAP15
		1.33277e-52	0.684465	0.491	0.435	4.87807e-48	TGFB1
		1.48613e-52	0.428435	0.42	0.414	5.4394e-48	CENPX
		1.58532e-52	-0.510181	0.059	0.367	5.80241e-48	GAS2
		2.00323e-52	0.481636	0.528	0.549	7.33204e-48	SRSF9
		2.24007e-52	0.487305	0.439	0.425	8.19889e-48	FDFT1
		2.36305e-52	0.388627	0.383	0.398	8.649e-48	RPA3
		2.92742e-52	0.350979	0.539	0.666	1.07146e-47	HMGN3
		3.13503e-52	-0.925776	0.73	0.911	1.14745e-47	HSPA5
		3.9737e-52	0.44225	0.515	0.544	1.45441e-47	CNPY3
		4.05305e-52	0.72892	0.235	0.034	1.48346e-47	MTSS1
		4.05397e-52	0.405052	0.209	0.026	1.4838e-47	TNFRSF1B
		4.47039e-52	0.495058	0.411	0.423	1.63621e-47	HNRNPD
		4.71554e-52	0.423535	0.191	0.02	1.72593e-47	IL21R
		5.27319e-52	0.343781	0.478	0.556	1.93004e-47	LAMP1
		6.56763e-52	0.910503	0.202	0.029	2.40382e-47	FCRL1
		7.20643e-52	0.62726	0.515	0.418	2.63762e-47	CPSF6
		7.62462e-52	0.558997	0.198	0.022	2.79069e-47	IL4R
		7.85845e-52	0.426731	0.33	0.22	2.87627e-47	MZT1
		8.73104e-52	0.372794	0.476	0.538	3.19565e-47	BANF1
		8.8516e-52	0.345621	0.13	0.006	3.23978e-47	MT1E
		9.86252e-52	0.382627	0.635	0.727	3.60978e-47	SNU13
		1.00036e-51	0.284733	0.389	0.468	3.66143e-47	PSMD9
		1.02058e-51	0.433555	0.237	0.074	3.73542e-47	GINS2
		1.40822e-51	0.786228	0.202	0.085	5.15424e-47	BANK1
		1.52259e-51	0.304544	0.361	0.413	5.57284e-47	C1D
		1.53155e-51	0.609381	0.159	0.083	5.60562e-47	CALHM6
		1.58062e-51	0.425224	0.25	0.06	5.78524e-47	LCP2
		1.99596e-51	-0.448489	0.037	0.32	7.3054e-47	SCNN1B
		2.12897e-51	0.347887	0.202	0.031	7.79225e-47	TESC
		2.82005e-51	-0.657314	0.774	0.914	1.03217e-46	SERP1
		2.87367e-51	0.410629	0.6	0.693	1.05179e-46	ILF2
		3.89836e-51	0.393988	0.461	0.474	1.42684e-46	LSM2
		4.11958e-51	0.547826	0.461	0.36	1.50781e-46	BCL7B
		4.31778e-51	0.424663	0.743	0.829	1.58035e-46	SNRPD2
		4.46867e-51	-0.490642	0.402	0.745	1.63558e-46	SURF4
		4.67934e-51	0.388774	0.363	0.329	1.71268e-46	VDAC3
		4.81076e-51	0.363229	0.596	0.678	1.76079e-46	UFC1
		4.98748e-51	0.506571	0.891	0.903	1.82547e-46	RPL41
		5.18101e-51	0.372999	0.443	0.491	1.8963e-46	PSMA5
		5.54774e-51	1.14985	0.296	0.105	2.03053e-46	CTSW
		6.0509e-51	0.273132	0.13	0.007	2.21469e-46	ITK
		6.29107e-51	0.306234	0.417	0.462	2.30259e-46	MEA1
		6.64111e-51	0.560631	0.48	0.422	2.43071e-46	RAB11A
		7.26059e-51	0.694016	0.535	0.488	2.65745e-46	TRABD
		8.80182e-51	0.310891	0.487	0.582	3.22155e-46	CIAO2A
		9.19079e-51	0.717715	0.274	0.122	3.36392e-46	CHPT1
		9.23681e-51	0.453946	0.437	0.423	3.38076e-46	NUDT21
		9.42609e-51	0.637425	0.978	0.956	3.45004e-46	RPS8
		1.00798e-50	-0.377754	0.002	0.232	3.6893e-46	PXDN
		1.07499e-50	0.557123	0.448	0.37	3.93457e-46	SF3A1
		1.2789e-50	0.517523	0.537	0.581	4.68092e-46	LAMTOR5
		1.52422e-50	0.653254	0.422	0.267	5.57878e-46	PPP1R18
		1.59025e-50	0.587592	0.674	0.636	5.82048e-46	KRT10
		2.22301e-50	0.409453	0.209	0.043	8.13645e-46	GATA3
		2.55901e-50	0.497703	0.457	0.448	9.36624e-46	NASP
		2.633e-50	-0.540461	0.465	0.781	9.63703e-46	ALKBH7
		2.92192e-50	0.473446	0.404	0.379	1.06945e-45	SHKBP1
		3.17937e-50	0.287115	0.45	0.552	1.16368e-45	MRPL52
		3.31443e-50	0.409623	0.624	0.69	1.21312e-45	C11orf58
		3.79802e-50	0.259737	0.611	0.735	1.39011e-45	PSMD8
		3.99136e-50	0.559306	0.315	0.095	1.46088e-45	DCK
		4.22145e-50	-0.654039	0.509	0.795	1.54509e-45	TMED9
		5.48125e-50	0.620007	0.611	0.59	2.00619e-45	JAK1
		6.36125e-50	0.57569	0.883	0.852	2.32828e-45	ATP5MC2
		7.35311e-50	1.22039	0.241	0.038	2.69131e-45	CD24
		7.69565e-50	0.27903	0.148	0.011	2.81669e-45	LINC00861
		1.25138e-49	0.341791	0.496	0.592	4.58017e-45	OTUB1
		1.26472e-49	0.456641	0.157	0.013	4.62901e-45	MATK
		1.37999e-49	0.421805	0.23	0.09	5.0509e-45	MGAT4A
		1.59463e-49	1.07952	0.304	0.07	5.83652e-45	RRM2
		1.62136e-49	0.558013	0.52	0.518	5.93432e-45	NONO
		1.65536e-49	0.417492	0.693	0.79	6.05877e-45	HNRNPA3
		1.74681e-49	-0.344775	0.074	0.364	6.3935e-45	SMOC1
		1.74979e-49	-1.96232	0.298	0.622	6.4044e-45	LMNA
		2.28891e-49	0.526125	0.522	0.485	8.37765e-45	KPNB1
		2.75277e-49	1.09589	0.241	0.04	1.00754e-44	BCL7A
		3.03513e-49	0.414802	0.524	0.557	1.11089e-44	PPP2R1A
		3.63657e-49	-0.412827	0.039	0.315	1.33102e-44	AF127936.2
		4.02036e-49	0.411423	0.217	0.036	1.47149e-44	CDK1
		4.51876e-49	1.23424	0.222	0.033	1.65391e-44	IGHV5-78
		4.54539e-49	-0.890838	0.159	0.496	1.66366e-44	LAMP5
		4.93058e-49	-1.41401	0.383	0.692	1.80464e-44	ITGB7
		5.61875e-49	0.47214	0.18	0.018	2.05652e-44	PIK3CD
		6.34576e-49	-0.720404	0.565	0.842	2.32261e-44	GSTP1
		7.92561e-49	-0.902649	0.363	0.702	2.90085e-44	CDKN1A
		8.28523e-49	0.541209	0.393	0.317	3.03248e-44	SERPINB1
		8.62696e-49	0.392498	0.176	0.018	3.15755e-44	LEF1
		1.04339e-48	0.516053	0.789	0.791	3.81892e-44	TRIR
		1.05825e-48	-2.66201	0.352	0.607	3.87332e-44	PBXIP1
		1.1007e-48	0.603195	0.346	0.119	4.02866e-44	EIF1AY
		1.10771e-48	-1.25691	0.333	0.656	4.05432e-44	ISG15
		1.30167e-48	0.329849	0.589	0.706	4.76425e-44	UQCRFS1
		1.96932e-48	0.57571	0.902	0.883	7.20791e-44	PFDN5
		2.02874e-48	0.296222	0.328	0.505	7.42539e-44	IFT57
		2.1248e-48	0.294515	0.557	0.678	7.77697e-44	RWDD1
		2.1563e-48	0.323998	0.546	0.681	7.89229e-44	LAMTOR4
		2.76363e-48	0.373743	0.37	0.355	1.01151e-43	POLE4
		2.90438e-48	0.550967	0.528	0.5	1.06303e-43	RAD21
		2.98791e-48	0.356757	0.496	0.578	1.0936e-43	YWHAE
		3.0189e-48	0.509885	0.38	0.232	1.10495e-43	ITGAE
		3.35193e-48	-0.588705	0.189	0.528	1.22684e-43	IL6ST
		3.5984e-48	0.657833	0.976	0.966	1.31705e-43	RPL10
		3.63873e-48	-0.340144	0.052	0.336	1.33181e-43	PAIP2B
		3.84019e-48	-0.451011	0.204	0.545	1.40555e-43	EIF2AK4
		3.88005e-48	0.648211	0.785	0.732	1.42014e-43	VAMP2
		4.50912e-48	0.47054	0.435	0.474	1.65038e-43	PFKL
		7.65023e-48	0.330279	0.402	0.625	2.80006e-43	CD38
		7.83383e-48	-0.389877	0.117	0.436	2.86726e-43	AC078883.1
		7.8888e-48	-0.767909	0.293	0.624	2.88738e-43	PMVK
		8.15527e-48	-0.971571	0.035	0.293	2.98491e-43	TNFSF13B
		9.72787e-48	0.273753	0.491	0.583	3.5605e-43	PIN1
		1.25013e-47	0.44259	0.393	0.304	4.5756e-43	ADH5
		1.50104e-47	-0.329924	0.276	0.61	5.49396e-43	PLD3
		1.58831e-47	-0.533644	0.367	0.703	5.81337e-43	CNPY2
		1.69031e-47	0.617798	0.565	0.542	6.18671e-43	SP100
		1.71916e-47	0.546753	0.315	0.137	6.2923e-43	TRAF3IP3
		1.77522e-47	-0.762241	0.015	0.256	6.4975e-43	UCHL1
		2.18012e-47	0.394329	0.496	0.504	7.97944e-43	PUF60
		2.26398e-47	0.549673	0.522	0.465	8.28639e-43	THRAP3
		2.33465e-47	-0.965697	0.202	0.54	8.54504e-43	PPP1R10
		2.56288e-47	-1.32575	0.117	0.435	9.38038e-43	IFI27
		3.23609e-47	-0.57665	0.078	0.375	1.18444e-42	CNTN5
		3.40734e-47	-1.31592	0.198	0.515	1.24712e-42	TIMP1
		3.54434e-47	-0.685472	0.43	0.755	1.29727e-42	FOSB
		3.64521e-47	-0.386325	0.07	0.364	1.33418e-42	MOXD1
		4.09887e-47	0.847525	0.304	0.153	1.50023e-42	LAT2
		4.8516e-47	-0.926613	0.204	0.54	1.77573e-42	ANKRD37
		5.51134e-47	0.429571	0.291	0.212	2.01721e-42	ESD
		5.63821e-47	-0.423091	0.004	0.227	2.06364e-42	EDNRB
		7.88197e-47	0.463162	0.152	0.013	2.88488e-42	TRBC1
		9.02185e-47	0.335557	0.239	0.057	3.30209e-42	CENPK
		9.40586e-47	0.912115	0.17	0.017	3.44264e-42	PPP1R14A
		1.09329e-46	0.316252	0.376	0.398	4.00155e-42	MRPL37
		1.14612e-46	0.455064	0.43	0.366	4.19491e-42	CMPK1
		1.19419e-46	-0.517057	0.035	0.299	4.37086e-42	LINC02362
		1.21935e-46	-0.649132	0.215	0.552	4.46293e-42	NEU1
		1.50196e-46	-0.448866	0.191	0.524	5.49732e-42	PLAAT3
		1.749e-46	0.356325	0.167	0.019	6.40151e-42	TMEM156
		1.93198e-46	-0.688602	0.48	0.764	7.07123e-42	LMAN2
		2.14881e-46	-0.903935	0.598	0.833	7.86486e-42	KRTCAP2
		2.24687e-46	-0.607012	0.046	0.319	8.22378e-42	PDLIM3
		2.48378e-46	-0.353787	0.193	0.521	9.09087e-42	C11orf24
		2.76821e-46	0.364381	0.393	0.435	1.01319e-41	MPG
		2.90623e-46	0.448049	0.457	0.423	1.06371e-41	CCT5
		3.69516e-46	-0.554484	0.463	0.773	1.35247e-41	LRPAP1
		3.73775e-46	-0.605466	0.4	0.709	1.36806e-41	ATRAID
		3.86215e-46	-0.566093	0.198	0.53	1.41359e-41	NMRK1
		4.60408e-46	0.533439	0.743	0.757	1.68514e-41	RBM8A
		5.37228e-46	0.276289	0.513	0.612	1.96631e-41	GHITM
		5.60337e-46	-0.379828	0.133	0.447	2.05089e-41	SLC44A1
		6.27213e-46	0.399131	0.326	0.262	2.29566e-41	CCDC167
		6.56223e-46	0.670284	0.159	0.017	2.40184e-41	IL7R
		6.77023e-46	0.441907	0.737	0.795	2.47797e-41	SKP1
		6.79998e-46	0.483681	0.204	0.033	2.48886e-41	LPGAT1
		6.96057e-46	0.470344	0.157	0.014	2.54764e-41	LAIR1
		6.9791e-46	0.521356	0.135	0.012	2.55442e-41	KLRD1
		7.07369e-46	0.390455	0.509	0.594	2.58904e-41	TAP1
		9.28216e-46	0.335007	0.146	0.011	3.39736e-41	IL2RB
		9.47983e-46	-0.31095	0.089	0.382	3.46971e-41	TCEAL3
		1.24183e-45	0.379756	0.513	0.554	4.54524e-41	OXA1L
		1.47203e-45	0.279544	0.335	0.368	5.38777e-41	PCMT1
		1.71539e-45	0.508967	0.372	0.205	6.2785e-41	SSBP4
		1.745e-45	0.55377	0.604	0.583	6.38687e-41	EIF3D
		2.41816e-45	-0.46003	0.424	0.746	8.8507e-41	REX1BD
		2.71953e-45	-0.443514	0.274	0.609	9.95374e-41	CLN6
		3.57323e-45	0.939488	0.776	0.907	1.30784e-40	GAPDH
		3.80552e-45	-0.26797	0.426	0.731	1.39286e-40	MICOS13
		3.97505e-45	0.549505	0.272	0.105	1.45491e-40	CDCA7L
		4.1513e-45	0.376221	0.204	0.034	1.51942e-40	UHRF1
		4.16712e-45	1.24142	0.209	0.053	1.52521e-40	PLD4
		4.17002e-45	0.746972	0.239	0.13	1.52627e-40	SMIM14
		4.36364e-45	0.745165	0.354	0.159	1.59713e-40	HIF1A
		4.41726e-45	-0.365251	0.059	0.336	1.61676e-40	CRACR2B
		5.03388e-45	0.353437	0.402	0.408	1.84245e-40	PDCD2
		6.40997e-45	0.370547	0.426	0.432	2.34611e-40	UBA2
		6.82115e-45	0.70404	0.593	0.501	2.49661e-40	ELF1
		7.20319e-45	0.562291	0.241	0.246	2.63644e-40	SPI1
		9.22569e-45	0.556986	0.891	0.873	3.3767e-40	RPL7
		9.7465e-45	0.396532	0.396	0.354	3.56732e-40	NUTF2
		1.05839e-44	0.321664	0.387	0.452	3.87381e-40	SDHC
		1.14973e-44	0.405266	0.672	0.741	4.20811e-40	SCAND1
		1.19835e-44	0.365384	0.152	0.014	4.38607e-40	SPATA13
		1.30778e-44	0.596151	0.97	0.921	4.7866e-40	RPS4X
		1.56574e-44	-0.349026	0.354	0.681	5.73076e-40	CD320
		1.74709e-44	-0.411402	0.03	0.283	6.39452e-40	TBCEL
		1.85939e-44	-0.457545	0.337	0.667	6.80556e-40	MANF
		1.89836e-44	0.325756	0.309	0.29	6.94819e-40	FKBP3
		2.17767e-44	-0.667366	0.7	0.915	7.9705e-40	HERPUD1
		2.54636e-44	-0.320946	0.391	0.707	9.31992e-40	PRKCSH
		2.5575e-44	0.293794	0.687	0.804	9.3607e-40	SF3B2
		2.68079e-44	-0.444516	0.143	0.457	9.81195e-40	ARMCX3
		2.7197e-44	-0.373555	0.089	0.373	9.95436e-40	CCR10
		2.72815e-44	-0.573142	0.393	0.717	9.98529e-40	SDF2L1
		2.83447e-44	0.290603	0.187	0.029	1.03744e-39	BATF
		3.56936e-44	-0.538295	0.176	0.496	1.30642e-39	HYOU1
		3.87814e-44	0.509449	0.378	0.365	1.41944e-39	SRRT
		3.93322e-44	-0.512094	0.061	0.337	1.4396e-39	AC012236.1
		4.22501e-44	0.385583	0.33	0.288	1.5464e-39	ELOVL1
		5.0647e-44	0.276518	0.3	0.313	1.85373e-39	HSPB11
		5.10486e-44	0.363044	0.15	0.015	1.86843e-39	TESPA1
		5.43915e-44	0.708126	0.257	0.091	1.99078e-39	LYST
		5.74429e-44	0.417315	0.509	0.537	2.10247e-39	ANP32A
		6.28792e-44	-0.589029	0.089	0.38	2.30144e-39	DST
		6.76415e-44	0.565102	0.98	0.951	2.47575e-39	RPL32
		7.30525e-44	-0.333891	0.246	0.571	2.6738e-39	ASAH1
		7.47848e-44	-0.460862	0.083	0.37	2.7372e-39	SYT1
		7.86999e-44	0.399183	0.62	0.684	2.8805e-39	TBCA
		8.81589e-44	0.5765	0.954	0.947	3.2267e-39	RPL13A
		9.36326e-44	-0.392903	0.263	0.592	3.42705e-39	SVIP
		9.43678e-44	0.506893	0.443	0.413	3.45396e-39	MAPRE1
		1.03071e-43	0.306724	0.226	0.044	3.7725e-39	NCAPH
		1.0343e-43	0.467984	0.593	0.62	3.78565e-39	ST13
		1.06081e-43	0.368945	0.548	0.622	3.88267e-39	SELENOF
		1.06794e-43	0.595273	0.493	0.4	3.90875e-39	CMTM6
		1.08895e-43	-0.44083	0.378	0.702	3.98566e-39	SND1
		1.22856e-43	-0.48905	0.05	0.314	4.49665e-39	AC012368.1
		1.25803e-43	0.442489	0.646	0.671	4.6045e-39	PHB2
		1.28215e-43	0.350473	0.65	0.739	4.69279e-39	ATP5F1A
		1.32869e-43	0.345231	0.617	0.726	4.86314e-39	HNRNPM
		1.4058e-43	0.473611	0.226	0.048	5.14539e-39	PKMYT1
		1.41172e-43	-0.65429	0.213	0.538	5.16702e-39	TYMP
		1.45169e-43	0.819848	0.365	0.31	5.31335e-39	GLUL
		1.57686e-43	0.362827	0.241	0.057	5.77148e-39	ZWINT
		2.01164e-43	0.575904	0.97	0.915	7.3628e-39	RPS13
		2.04696e-43	0.716629	0.28	0.077	7.49208e-39	INPP5D
		2.06226e-43	0.374186	0.315	0.359	7.54809e-39	UBE2F
		2.12476e-43	0.573004	0.985	0.954	7.77685e-39	MT-ND4L
		2.13566e-43	0.604003	0.852	0.839	7.81674e-39	NPM1
		2.16756e-43	-0.340483	0.017	0.249	7.93347e-39	KCNN3
		2.23076e-43	-0.623286	0.191	0.512	8.16482e-39	ZBP1
		2.33389e-43	0.477048	0.507	0.56	8.54225e-39	POLD4
		3.97754e-43	0.253536	0.387	0.465	1.45582e-38	HSD17B10
		4.00501e-43	0.53926	0.339	0.207	1.46587e-38	SH3KBP1
		4.10089e-43	-0.683672	0.209	0.531	1.50097e-38	ILF3-DT
		4.813e-43	1.26997	0.224	0.102	1.76161e-38	ACSM3
		5.01085e-43	0.511982	0.107	0.005	1.83402e-38	LINC02446
		6.0313e-43	-0.361007	0.187	0.505	2.20752e-38	C11orf1
		6.26006e-43	0.421104	0.243	0.058	2.29125e-38	TACC3
		6.52331e-43	-0.402406	0.187	0.505	2.3876e-38	ALG2
		6.99727e-43	0.637177	0.754	0.82	2.56107e-38	ZFP36L2
		7.09639e-43	-0.430044	0.046	0.304	2.59735e-38	TTLL7
		7.12692e-43	0.381551	0.45	0.499	2.60852e-38	LSM14A
		7.9173e-43	0.328179	0.193	0.264	2.89781e-38	BTK
		8.83757e-43	-0.644916	0.587	0.847	3.23464e-38	P4HB
		9.35065e-43	-0.317724	0.12	0.402	3.42243e-38	ZBTB20
		1.01879e-42	0.35645	0.467	0.489	3.72888e-38	SF3B4
		1.14423e-42	-0.648768	0.176	0.486	4.18801e-38	GADD45A
		1.20564e-42	0.66388	0.891	0.91	4.41277e-38	SARAF
		1.27242e-42	-0.28235	0.033	0.277	4.65717e-38	SEPTIN10
		1.47295e-42	0.674859	0.317	0.143	5.39114e-38	PRKCB
		1.60499e-42	0.714854	0.398	0.24	5.87442e-38	CDC40
		1.6118e-42	-0.396417	0.157	0.466	5.89936e-38	RCN1
		1.74906e-42	0.406455	0.387	0.365	6.40173e-38	MEAF6
		1.83258e-42	0.499272	0.191	0.192	6.70742e-38	TLE1
		1.83283e-42	0.439285	0.411	0.493	6.70835e-38	ZNF428
		1.89516e-42	0.351707	0.465	0.509	6.93649e-38	RAB1B
		2.15963e-42	0.351947	0.543	0.704	7.90445e-38	TUBB4B
		2.52239e-42	-0.511503	0.539	0.818	9.23219e-38	RPN1
		2.55768e-42	0.682995	0.913	0.903	9.36136e-38	HLA-E
		2.56475e-42	-0.572195	0	0.188	9.38724e-38	ISLR
		2.65064e-42	-0.64266	0.237	0.557	9.7016e-38	PALM2-AKAP2
		2.72216e-42	0.662479	0.5	0.38	9.96336e-38	ROCK1
		2.86909e-42	0.396557	0.215	0.038	1.05012e-37	MYO1F
		2.91302e-42	-0.44832	0.378	0.697	1.06619e-37	PDIA4
		3.05653e-42	-0.297649	0.113	0.407	1.11872e-37	B4GALT7
		3.08319e-42	-0.619742	0.385	0.691	1.12848e-37	NENF
		3.08544e-42	0.593933	0.707	0.675	1.1293e-37	SRSF10
		3.09288e-42	0.483058	0.359	0.243	1.13202e-37	MFNG
		3.23525e-42	0.265914	0.172	0.251	1.18413e-37	BLNK
		3.28542e-42	0.262908	0.437	0.526	1.2025e-37	PSMD13
		3.89683e-42	0.614604	0.283	0.126	1.42628e-37	ATF7IP2
		3.91974e-42	0.285229	0.215	0.297	1.43466e-37	NCF4
		3.92562e-42	0.911691	0.222	0.04	1.43682e-37	CD72
		4.22296e-42	0.29698	0.148	0.014	1.54565e-37	RIN3
		4.42021e-42	0.250872	0.13	0.01	1.61784e-37	SORL1
		4.46989e-42	0.443212	0.335	0.308	1.63602e-37	INTS10
		4.67804e-42	0.378761	0.413	0.375	1.71221e-37	EIF6
		5.33404e-42	0.435822	0.378	0.303	1.95231e-37	EIF4E2
		5.33647e-42	-0.308083	0.017	0.244	1.9532e-37	EPHA6
		5.35726e-42	-0.350619	0.437	0.746	1.96081e-37	BUD23
		5.44046e-42	0.352138	0.437	0.479	1.99126e-37	PSIP1
		5.62379e-42	0.477169	0.441	0.392	2.05836e-37	CYB5R3
		6.13594e-42	-0.259365	0.033	0.275	2.24582e-37	BEX5
		6.33833e-42	0.372607	0.343	0.27	2.31989e-37	ACAA2
		6.44818e-42	-0.515412	0.037	0.285	2.3601e-37	ADM
		6.80265e-42	0.533354	0.326	0.148	2.48984e-37	ELP5
		7.02156e-42	0.343149	0.483	0.608	2.56996e-37	SNHG5
		7.30981e-42	0.329494	0.457	0.509	2.67546e-37	SNX17
		7.75291e-42	0.413015	0.541	0.587	2.83764e-37	GABARAPL2
		8.33819e-42	0.380704	0.72	0.78	3.05186e-37	ATP5PO
		8.35886e-42	0.879291	0.667	0.535	3.05943e-37	TAGAP
		1.01376e-41	0.424964	0.228	0.049	3.71045e-37	CLSPN
		1.26772e-41	-0.35659	0.126	0.417	4.63999e-37	FAM214A
		1.42045e-41	0.428522	0.376	0.294	5.19899e-37	AP1M1
		1.47839e-41	-0.342122	0.011	0.225	5.41105e-37	HGF
		1.61458e-41	0.514319	0.372	0.236	5.90953e-37	MRPS6
		1.64321e-41	0.346767	0.385	0.38	6.01432e-37	MRPL47
		1.81419e-41	0.577938	0.391	0.222	6.64013e-37	DNMT1
		1.86062e-41	0.442844	0.161	0.018	6.81006e-37	PAG1
		2.11246e-41	0.443029	0.863	0.896	7.73182e-37	OAZ1
		2.27654e-41	-0.359131	0.43	0.739	8.33235e-37	OS9
		2.70028e-41	0.415365	0.4	0.358	9.88328e-37	KIF2A
		3.11317e-41	0.700532	0.215	0.043	1.13945e-36	UBE2C
		3.51849e-41	0.482375	0.191	0.033	1.2878e-36	ARAP2
		4.14644e-41	-0.507793	0.515	0.791	1.51764e-36	TMED10
		4.89004e-41	0.480784	0.459	0.457	1.7898e-36	GGNBP2
		6.0735e-41	0.475183	0.448	0.38	2.22296e-36	COPS3
		6.10782e-41	0.665177	0.561	0.583	2.23552e-36	ARL6IP1
		6.51789e-41	-0.658219	0.367	0.673	2.38561e-36	PABPC4
		6.59655e-41	0.321496	0.376	0.395	2.4144e-36	FERMT3
		6.64678e-41	0.292112	0.487	0.597	2.43279e-36	DCXR
		7.06191e-41	0.368323	0.476	0.522	2.58473e-36	TMEM160
		7.52464e-41	0.530496	0.387	0.288	2.75409e-36	SYPL1
		8.03227e-41	0.395995	0.233	0.08	2.93989e-36	DENND2D
		8.11148e-41	-0.460647	0.333	0.649	2.96888e-36	MGAT1
		8.93012e-41	0.613246	0.196	0.03	3.26851e-36	AC119396.1
		9.2701e-41	-0.296444	0.098	0.374	3.39295e-36	SH2B2
		1.13938e-40	-0.360124	0.159	0.462	4.17026e-36	CREB3
		1.20129e-40	0.260005	0.511	0.627	4.39685e-36	SSNA1
		1.36041e-40	0.324159	0.263	0.189	4.97924e-36	DTYMK
		1.36404e-40	-0.719083	0.583	0.809	4.99251e-36	PDIA6
		1.36856e-40	0.554398	0.428	0.315	5.00908e-36	ELOVL5
		1.37982e-40	-0.337809	0.076	0.346	5.05029e-36	SULF2
		1.47455e-40	-0.404237	0.32	0.635	5.39701e-36	SEC14L1
		1.4772e-40	0.518786	0.987	0.956	5.40669e-36	MT-CYB
		1.69776e-40	0.318264	0.393	0.399	6.21397e-36	EMC6
		1.87896e-40	0.775006	0.48	0.464	6.87718e-36	TNFAIP3
		2.02709e-40	0.519704	0.174	0.109	7.41936e-36	BLK
		2.0494e-40	-0.503383	0.113	0.398	7.50101e-36	SEC24D
		2.29676e-40	-0.28239	0.107	0.386	8.40639e-36	HSPA13
		2.49301e-40	0.34529	0.289	0.237	9.12465e-36	ILK
		2.61149e-40	-0.674538	0.165	0.461	9.55831e-36	DUSP5
		3.05095e-40	0.80455	0.126	0.011	1.11668e-35	FGFBP2
		3.80037e-40	1.05966	0.185	0.032	1.39098e-35	WASF1
		4.09667e-40	0.426351	0.291	0.146	1.49942e-35	SVBP
		5.2095e-40	-0.28861	0.326	0.636	1.90673e-35	SURF1
		5.25777e-40	0.251601	0.409	0.509	1.9244e-35	PLEKHJ1
		5.8401e-40	-0.479893	0.483	0.776	2.13754e-35	SPCS3
		5.99074e-40	-0.559509	0.454	0.74	2.19267e-35	NPC2
		6.05136e-40	-0.257529	0.198	0.496	2.21486e-35	NCLN
		6.18235e-40	0.562327	0.959	0.902	2.2628e-35	NACA
		6.9191e-40	0.673054	0.404	0.268	2.53246e-35	SP110
		8.77664e-40	-0.793709	0.404	0.707	3.21234e-35	HAX1
		9.06526e-40	0.473258	0.367	0.332	3.31798e-35	MKRN1
		1.2715e-39	-0.523542	0.098	0.375	4.65381e-35	HOMER3
		1.33773e-39	1.01875	0.141	0.019	4.89624e-35	GZMB
		1.60804e-39	-0.270171	0.13	0.411	5.88559e-35	TMEM39A
		1.64e-39	-0.256685	0.07	0.325	6.00255e-35	MAP4K3-DT
		1.78084e-39	0.341846	0.217	0.051	6.51804e-35	NPDC1
		1.84067e-39	-0.576228	0.004	0.19	6.73702e-35	IGLV3-16
		1.86322e-39	0.410604	0.504	0.472	6.81958e-35	MIEN1
		2.30512e-39	0.587674	0.917	0.899	8.43695e-35	UBB
		2.32944e-39	0.488358	0.311	0.215	8.52599e-35	CAT
		2.40564e-39	0.324295	0.348	0.293	8.80488e-35	PPIH
		2.65892e-39	0.401615	0.135	0.013	9.73192e-35	GPR18
		2.66194e-39	0.267807	0.146	0.017	9.74298e-35	ABI3
		2.89146e-39	0.336696	0.23	0.069	1.0583e-34	ACOT7
		2.96144e-39	0.315886	0.233	0.131	1.08392e-34	HAUS1
		3.52904e-39	0.388788	0.33	0.302	1.29166e-34	CS
		4.00659e-39	-0.361585	0.057	0.307	1.46645e-34	SULT1A1
		4.08032e-39	-0.514556	0.037	0.268	1.49344e-34	DKK1
		4.25004e-39	0.310814	0.315	0.262	1.55556e-34	EEF1E1
		4.33371e-39	0.336549	0.343	0.315	1.58618e-34	NUDT5
		4.41984e-39	0.444937	0.83	0.848	1.61771e-34	RPL27A
		4.63365e-39	0.327536	0.291	0.221	1.69596e-34	GGCT
		4.86143e-39	-0.3333	0.137	0.414	1.77933e-34	TP53INP1
		5.1525e-39	-0.279053	0.467	0.755	1.88587e-34	TSTD1
		5.60891e-39	0.634315	0.278	0.218	2.05292e-34	TFDP2
		5.83838e-39	0.842839	0.365	0.208	2.13691e-34	MARCKSL1
		6.02447e-39	0.481404	0.272	0.075	2.20502e-34	ASF1B
		6.61327e-39	0.674009	0.198	0.065	2.42052e-34	CD81
		7.02537e-39	0.41808	0.446	0.454	2.57135e-34	TMEM256
		8.76751e-39	0.279332	0.165	0.021	3.209e-34	SLA
		9.48219e-39	0.316366	0.304	0.264	3.47057e-34	COMT
		9.56559e-39	-0.600763	0.58	0.8	3.5011e-34	TMEM59
		9.78794e-39	0.577396	0.537	0.46	3.58248e-34	IQGAP1
		9.89192e-39	0.329668	0.237	0.086	3.62054e-34	ORAI1
		1.02972e-38	0.440274	0.28	0.096	3.76887e-34	CENPN
		1.06372e-38	-0.394637	0.098	0.371	3.89332e-34	JMY
		1.06512e-38	0.623558	0.43	0.266	3.89846e-34	OSBPL8
		1.06824e-38	-0.46249	0.237	0.544	3.90985e-34	ZNF791
		1.07659e-38	0.354051	0.57	0.651	3.94044e-34	PAPOLA
		1.15059e-38	-0.36336	0.07	0.325	4.21129e-34	TRAM2
		1.37902e-38	-0.406338	0.089	0.358	5.04735e-34	KIAA1217
		1.46374e-38	0.642019	0.915	0.835	5.35742e-34	MT-ND4
		1.46515e-38	0.464935	0.661	0.727	5.36261e-34	PRDX1
		1.72276e-38	0.296701	0.472	0.567	6.30546e-34	COX14
		2.06426e-38	0.421888	0.572	0.623	7.55539e-34	NSA2
		2.11974e-38	0.327743	0.291	0.4	7.75844e-34	RNF13
		2.17839e-38	0.350255	0.2	0.039	7.97313e-34	PSTPIP1
		2.28565e-38	0.395176	0.276	0.095	8.36572e-34	CENPW
		2.66908e-38	-1.08331	0.776	0.914	9.7691e-34	JUN
		2.72358e-38	0.278487	0.391	0.455	9.96857e-34	GRSF1
		2.94529e-38	0.425898	0.463	0.464	1.07801e-33	RBBP4
		3.38585e-38	0.369841	0.48	0.518	1.23926e-33	ANAPC5
		3.65343e-38	0.380287	0.239	0.09	1.33719e-33	PXN
		3.82663e-38	-0.303016	0.067	0.32	1.40059e-33	SPAG4
		3.85277e-38	0.358118	0.47	0.527	1.41015e-33	APEX1
		4.04163e-38	-0.449674	0.002	0.183	1.47928e-33	IGHJ5
		4.22137e-38	0.484986	0.52	0.522	1.54506e-33	TMEM123
		4.31086e-38	0.638638	0.291	0.101	1.57782e-33	TGFBR2
		4.53072e-38	-1.54421	0.041	0.274	1.65829e-33	CCL3
		4.7187e-38	0.511427	0.27	0.12	1.72709e-33	EFHD2
		5.1489e-38	0.515333	0.472	0.447	1.88455e-33	ACAP2
		5.48621e-38	0.740918	0.178	0.027	2.00801e-33	HCK
		5.91359e-38	0.329379	0.502	0.569	2.16443e-33	MPC2
		5.94499e-38	0.654948	0.157	0.019	2.17593e-33	CD22
		6.31165e-38	0.55549	0.465	0.396	2.31013e-33	CELF2
		7.23132e-38	-0.303753	0.054	0.299	2.64674e-33	NDNF
		8.40237e-38	-0.26132	0.172	0.454	3.07535e-33	SLC25A4
		9.56298e-38	0.363654	0.389	0.36	3.50015e-33	PHF5A
		9.87397e-38	0.36157	0.443	0.474	3.61397e-33	IGBP1
		1.02677e-37	0.349875	0.339	0.278	3.75808e-33	AKR7A2
		1.02771e-37	0.297402	0.3	0.288	3.76152e-33	MRPS35
		1.13099e-37	0.447388	0.387	0.401	4.13952e-33	U2AF2
		1.3411e-37	0.297869	0.452	0.521	4.90856e-33	SUPT4H1
		1.8004e-37	0.345946	0.567	0.612	6.58963e-33	APH1A
		2.06102e-37	0.425029	0.337	0.287	7.54355e-33	VASP
		2.07999e-37	0.515426	0.357	0.186	7.61298e-33	RHOF
		2.63726e-37	0.290575	0.324	0.458	9.65263e-33	SECISBP2L
		2.75634e-37	-0.817219	0.017	0.224	1.00885e-32	ASS1
		2.79707e-37	0.309044	0.35	0.326	1.02376e-32	EBP
		2.98312e-37	0.27713	0.248	0.129	1.09185e-32	RAD51C
		3.06143e-37	0.326515	0.141	0.015	1.12051e-32	ARMH1
		3.36852e-37	0.575565	0.741	0.77	1.23291e-32	SFPQ
		3.43422e-37	0.396574	0.328	0.265	1.25696e-32	FLOT2
		3.6193e-37	0.326859	0.241	0.106	1.3247e-32	MCM6
		3.98628e-37	0.285608	0.407	0.44	1.45902e-32	VPS29
		4.01944e-37	0.395105	0.267	0.141	1.47116e-32	SMC2
		4.05269e-37	-0.598936	0.072	0.324	1.48333e-32	CDK14
		4.12962e-37	0.414179	0.307	0.169	1.51148e-32	RRM1
		5.09387e-37	-0.414265	0.057	0.296	1.86441e-32	LAMP3
		5.33748e-37	0.386786	0.398	0.327	1.95357e-32	ANAPC15
		6.95332e-37	-0.296653	0.026	0.239	2.54499e-32	UBE2QL1
		7.07213e-37	-0.392465	0.193	0.486	2.58847e-32	MGAT2
		7.61221e-37	0.373516	0.417	0.42	2.78614e-32	URM1
		8.24414e-37	-0.375778	0.285	0.587	3.01744e-32	MRPL55
		8.35136e-37	0.485388	0.972	0.945	3.05668e-32	RPS28
		9.1208e-37	0.266089	0.685	0.797	3.3383e-32	CDC37
		9.30298e-37	0.444212	0.204	0.154	3.40498e-32	CD27
		9.77969e-37	0.469232	0.25	0.07	3.57946e-32	UBAC2
		9.87893e-37	0.417869	0.241	0.247	3.61579e-32	DDAH2
		1.11073e-36	-0.504071	0.58	0.813	4.06539e-32	ERGIC3
		1.20878e-36	0.260172	0.528	0.653	4.42424e-32	CD53
		1.24733e-36	0.299234	0.365	0.376	4.56533e-32	CHCHD3
		1.25059e-36	0.340202	0.278	0.151	4.57728e-32	VAMP5
		1.31043e-36	0.492641	0.954	0.94	4.79629e-32	RPS9
		1.32692e-36	0.377861	0.459	0.46	4.85667e-32	CAPZA2
		1.49988e-36	0.317203	0.35	0.301	5.48971e-32	AKR1B1
		1.78581e-36	0.319482	0.461	0.546	6.53623e-32	CACYBP
		1.92698e-36	0.33364	0.376	0.351	7.05294e-32	MTCH2
		2.14937e-36	0.387583	0.174	0.036	7.8669e-32	CCNA2
		2.18565e-36	-2.38095	0.017	0.22	7.9997e-32	HSPA6
		2.3663e-36	-0.579974	0.565	0.825	8.6609e-32	VCP
		2.44079e-36	0.326335	0.315	0.421	8.93354e-32	PPM1K
		2.49411e-36	0.522614	0.967	0.936	9.12869e-32	RPS15A
		2.51094e-36	0.414224	0.343	0.244	9.19031e-32	MRPL27
		2.59238e-36	-0.674483	0.557	0.821	9.48837e-32	SRGN
		2.64072e-36	0.491505	0.978	0.941	9.66531e-32	FAU
		2.75002e-36	-0.281232	0.041	0.268	1.00653e-31	SLC22A17
		2.98065e-36	0.515043	0.976	0.948	1.09095e-31	RPS27A
		3.02784e-36	0.350547	0.643	0.75	1.10822e-31	SRSF7
		3.14225e-36	0.41995	0.285	0.191	1.1501e-31	RPF1
		3.14977e-36	-0.318236	0.413	0.704	1.15285e-31	ARF4
		3.25807e-36	0.355237	0.402	0.44	1.19248e-31	GLO1
		3.47716e-36	-0.417219	0.474	0.757	1.27267e-31	MRPS24
		3.48888e-36	0.580236	0.68	0.689	1.27697e-31	EPC1
		3.59646e-36	0.637029	0.626	0.623	1.31634e-31	EMP3
		3.61017e-36	0.589417	0.163	0.023	1.32136e-31	IRF8
		3.74958e-36	-0.271459	0.117	0.382	1.37238e-31	CRNDE
		3.99235e-36	-0.489149	0.339	0.637	1.46124e-31	LMAN1
		4.09361e-36	-1.13438	0.172	0.429	1.4983e-31	ATF5
		4.30585e-36	0.392079	0.367	0.379	1.57598e-31	ANP32E
		4.43749e-36	0.354315	0.317	0.241	1.62416e-31	SAE1
		4.87502e-36	-0.333193	0.23	0.524	1.7843e-31	RNF11
		4.88018e-36	0.329603	0.352	0.395	1.78619e-31	NBDY
		5.05496e-36	0.511693	0.243	0.06	1.85017e-31	BIRC5
		5.26586e-36	0.33185	0.189	0.038	1.92736e-31	GBP4
		5.75224e-36	0.35812	0.62	0.672	2.10538e-31	CYCS
		6.22236e-36	0.52469	0.376	0.247	2.27745e-31	PRMT2
		6.86392e-36	0.498538	0.285	0.154	2.51226e-31	CENPU
		7.56954e-36	0.252481	0.457	0.557	2.77053e-31	MFF
		7.77253e-36	0.880313	0.33	0.227	2.84482e-31	RGCC
		8.22603e-36	-0.370015	0.317	0.616	3.01081e-31	C15orf61
		8.29633e-36	0.660893	0.526	0.441	3.03654e-31	AKAP13
		8.50377e-36	-0.376324	0.357	0.653	3.11246e-31	ATOX1
		8.91522e-36	0.280338	0.47	0.533	3.26306e-31	PTBP1
		8.99404e-36	0.26681	0.204	0.22	3.29191e-31	DRAM2
		9.49752e-36	0.397298	0.326	0.264	3.47619e-31	TMEM106C
		9.67357e-36	0.538961	0.141	0.018	3.54062e-31	LINC00926
		1.13246e-35	0.329556	0.604	0.71	4.14492e-31	ZC3H15
		1.16827e-35	0.471312	0.315	0.191	4.27599e-31	DR1
		1.16844e-35	-0.350994	0.304	0.601	4.2766e-31	MLEC
		1.17734e-35	0.764712	0.213	0.046	4.30919e-31	TMEM131L
		1.43137e-35	0.74487	0.289	0.144	5.23896e-31	PLEKHA2
		1.50456e-35	-0.391332	0.05	0.277	5.50683e-31	BMP8B
		1.75359e-35	0.330043	0.402	0.431	6.4183e-31	PYCARD
		1.79139e-35	0.255114	0.365	0.415	6.55668e-31	POLR2F
		1.94197e-35	0.309284	0.32	0.275	7.10779e-31	LSM6
		1.96582e-35	0.322749	0.154	0.022	7.1951e-31	SLC4A7
		2.28492e-35	-0.397789	0.23	0.522	8.36302e-31	STT3A
		2.67377e-35	0.27607	0.446	0.513	9.78626e-31	DGUOK
		2.74968e-35	-0.400676	0.065	0.306	1.00641e-30	ABCB9
		2.77654e-35	-0.262967	0.011	0.198	1.01624e-30	AC026369.3
		2.864e-35	0.263395	0.417	0.472	1.04825e-30	UFD1
		2.88029e-35	0.485723	0.478	0.53	1.05422e-30	AKIRIN2
		3.28163e-35	0.36285	0.35	0.275	1.20111e-30	SPAG7
		3.39124e-35	-0.261253	0.041	0.263	1.24123e-30	PIK3CD-AS2
		3.67201e-35	-0.496554	0.257	0.55	1.34399e-30	SLC1A5
		4.06637e-35	0.385478	0.543	0.583	1.48833e-30	PRPF40A
		4.2119e-35	-0.260011	0.346	0.631	1.5416e-30	TMED3
		4.27251e-35	0.662185	0.47	0.44	1.56378e-30	WSB1
		4.67961e-35	0.377303	0.391	0.432	1.71279e-30	CDC42SE2
		4.9718e-35	0.393956	0.363	0.256	1.81973e-30	MRPL28
		5.22306e-35	0.27028	0.661	0.778	1.91169e-30	SRSF3
		5.43453e-35	0.450705	0.265	0.232	1.98909e-30	PLAC8
		5.4866e-35	0.340045	0.378	0.393	2.00815e-30	EMB
		5.49666e-35	0.355669	0.38	0.368	2.01183e-30	COPS8
		5.70945e-35	-0.456398	0.424	0.707	2.08971e-30	JUND
		6.47836e-35	0.347574	0.391	0.362	2.37114e-30	PRELID3B
		6.69821e-35	0.439309	0.98	0.957	2.45161e-30	RPLP2
		6.9903e-35	-0.372217	0.172	0.446	2.55852e-30	MEI1
		7.32968e-35	0.260297	0.265	0.24	2.68274e-30	SAMM50
		7.53164e-35	-0.340474	0.48	0.757	2.75666e-30	TECR
		7.70959e-35	0.328326	0.222	0.064	2.82179e-30	SNX10
		8.26289e-35	0.347885	0.4	0.413	3.0243e-30	NDUFA10
		8.85743e-35	-0.294803	0.08	0.314	3.24191e-30	ITGA8
		9.49726e-35	0.264586	0.57	0.68	3.47609e-30	C4orf3
		9.61186e-35	0.400697	0.415	0.395	3.51804e-30	DNAJC15
		1.05109e-34	0.546934	0.389	0.319	3.84709e-30	PPP2R5C
		1.09256e-34	-0.431442	0.296	0.588	3.99888e-30	CDV3
		1.20017e-34	0.285623	0.352	0.354	4.39275e-30	INO80E
		1.32576e-34	0.47105	0.196	0.041	4.8524e-30	TOP2A
		1.35432e-34	0.318887	0.172	0.033	4.95694e-30	GBP2
		1.39271e-34	-0.572828	0.457	0.736	5.09744e-30	PIM2
		1.41176e-34	0.386706	0.459	0.519	5.16718e-30	BNIP2
		1.4648e-34	-0.288877	0.07	0.306	5.3613e-30	WNT10A
		1.4868e-34	0.435423	0.104	0.007	5.44183e-30	CXCR5
		1.62351e-34	0.3335	0.404	0.44	5.94221e-30	GNAI2
		2.04208e-34	0.311399	0.246	0.062	7.4742e-30	CMTM3
		2.1871e-34	0.436191	0.233	0.061	8.00499e-30	AKNA
		2.35601e-34	0.57329	0.965	0.93	8.62323e-30	RPL12
		2.41374e-34	0.412837	0.378	0.34	8.83451e-30	MAD2L2
		2.56183e-34	0.329004	0.267	0.205	9.37656e-30	SLC25A11
		2.7644e-34	0.383232	0.38	0.366	1.0118e-29	TMEM183A
		2.95355e-34	-0.422683	0.267	0.553	1.08103e-29	TXNDC15
		3.11493e-34	-1.17125	0.222	0.507	1.1401e-29	TSPYL2
		3.40887e-34	-0.285818	0.05	0.275	1.24768e-29	BMP6
		3.42235e-34	0.341768	0.415	0.401	1.25261e-29	RBBP7
		3.56449e-34	-0.350742	0.009	0.188	1.30464e-29	LINC01484
		3.71004e-34	0.377358	0.139	0.018	1.35791e-29	C1orf162
		3.76433e-34	-0.324059	0.063	0.296	1.37778e-29	TMEM140
		3.95302e-34	0.324995	0.348	0.321	1.44685e-29	GID8
		4.01895e-34	-0.573942	0.252	0.539	1.47097e-29	RRBP1
		4.3463e-34	0.462098	0.261	0.098	1.59079e-29	SAMHD1
		4.42187e-34	0.427672	0.189	0.038	1.61845e-29	PTGER4
		4.4386e-34	0.430694	0.113	0.01	1.62457e-29	HLA-DOA
		4.56626e-34	0.321241	0.457	0.482	1.6713e-29	CHURC1
		4.88547e-34	0.320719	0.285	0.254	1.78813e-29	IAH1
		5.11039e-34	0.533545	0.235	0.072	1.87045e-29	PDE4D
		5.6399e-34	0.539268	0.296	0.14	2.06426e-29	ANKRD44
		6.69774e-34	1.04795	0.2	0.095	2.45144e-29	PCDH9
		7.23961e-34	0.497732	0.409	0.337	2.64977e-29	DDX54
		7.28975e-34	0.257799	0.128	0.016	2.66812e-29	TNIK
		7.97965e-34	0.566723	0.2	0.134	2.92063e-29	LY86
		8.1171e-34	0.309359	0.448	0.509	2.97094e-29	CAMLG
		8.98822e-34	0.258408	0.496	0.593	3.28978e-29	METTL26
		9.33758e-34	0.308005	0.196	0.045	3.41765e-29	CDCA5
		9.35351e-34	-0.539516	0.459	0.728	3.42348e-29	KDELR1
		9.51553e-34	-0.802737	0.046	0.265	3.48278e-29	IGFBP7
		9.70364e-34	-1.05884	0.046	0.265	3.55163e-29	GEM
		1.03029e-33	0.521226	0.289	0.144	3.77095e-29	FAM107B
		1.0888e-33	0.4133	0.42	0.348	3.98512e-29	CAPZA1
		1.27662e-33	0.333262	0.372	0.332	4.67254e-29	C11orf98
		1.28301e-33	0.696059	0.396	0.274	4.69596e-29	ZC3HAV1
		1.36045e-33	-0.304504	0.089	0.335	4.9794e-29	CFL2
		1.58704e-33	-0.504122	0.593	0.838	5.80874e-29	CCDC85B
		1.61733e-33	0.265584	0.626	0.744	5.9196e-29	ANAPC16
		1.83373e-33	0.252479	0.452	0.545	6.71164e-29	PPP6C
		2.07249e-33	-0.285184	0.148	0.415	7.58553e-29	P4HTM
		2.26242e-33	0.406226	0.467	0.477	8.28068e-29	HP1BP3
		2.33771e-33	0.290842	0.378	0.365	8.55624e-29	SS18L2
		2.41685e-33	0.510074	0.159	0.026	8.8459e-29	SWAP70
		2.42253e-33	0.449663	0.287	0.104	8.86671e-29	EHD1
		2.42261e-33	-0.268232	0.474	0.739	8.86698e-29	NDUFS8
		2.51993e-33	0.323261	0.326	0.296	9.22321e-29	NUBP2
		2.52493e-33	-0.582805	0.496	0.753	9.24149e-29	RPN2
		3.59402e-33	0.304809	0.183	0.038	1.31545e-28	PREX1
		3.61069e-33	-0.330125	0.463	0.737	1.32155e-28	ATF4
		3.74267e-33	0.306354	0.652	0.727	1.36986e-28	SELENOH
		4.07193e-33	0.669472	0.157	0.039	1.49037e-28	SLC9A7
		4.29142e-33	0.548987	0.576	0.601	1.5707e-28	SF3B1
		4.64877e-33	0.291976	0.363	0.338	1.70149e-28	POLDIP2
		4.86277e-33	-0.279808	0.128	0.384	1.77982e-28	PLOD3
		4.89699e-33	0.290757	0.32	0.334	1.79235e-28	MRPL9
		5.76064e-33	0.32988	0.439	0.466	2.10845e-28	PTDSS1
		6.2232e-33	-0.357081	0.348	0.633	2.27775e-28	MESD
		6.33693e-33	0.426053	0.374	0.322	2.31938e-28	C22orf39
		6.49297e-33	0.309899	0.4	0.381	2.37649e-28	PMF1
		6.77257e-33	0.253218	0.433	0.488	2.47883e-28	PSMD11
		7.05019e-33	0.274473	0.296	0.339	2.58044e-28	CHMP2B
		7.65233e-33	0.250948	0.354	0.391	2.80083e-28	POLR3GL
		8.5049e-33	0.275915	0.18	0.037	3.11288e-28	RAD51
		8.68096e-33	-0.336141	0.028	0.227	3.17732e-28	IGHG4
		9.07002e-33	0.297305	0.283	0.4	3.31972e-28	EBLN3P
		1.04857e-32	0.440142	0.354	0.279	3.83787e-28	ANKRD10
		1.06597e-32	0.411951	0.448	0.455	3.90155e-28	MAX
		1.09163e-32	0.693024	0.241	0.136	3.99549e-28	DGKD
		1.22844e-32	-0.537468	0.028	0.21	4.49622e-28	KCNK7
		1.25807e-32	0.364715	0.346	0.247	4.60468e-28	MFSD10
		1.28419e-32	0.375545	0.241	0.095	4.70025e-28	TSPAN14
		1.30541e-32	-0.318795	0.257	0.536	4.77793e-28	ABHD14A
		1.45577e-32	0.281718	0.3	0.322	5.32825e-28	ARF3
		1.57283e-32	-0.3933	0.213	0.49	5.75672e-28	PTK2B
		1.72178e-32	0.638557	0.528	0.431	6.30188e-28	ACTR2
		1.82759e-32	0.303457	0.198	0.051	6.68918e-28	PFKP
		1.89983e-32	0.640538	0.367	0.218	6.95358e-28	PIK3R1
		1.9748e-32	0.488898	0.315	0.278	7.22795e-28	PTTG1
		1.99442e-32	-1.10109	0.061	0.268	7.29978e-28	IQCG
		2.04815e-32	0.501898	0.361	0.278	7.49644e-28	BAZ1A
		2.08667e-32	0.58902	0.3	0.162	7.63741e-28	RBM38
		2.1313e-32	0.39289	0.891	0.886	7.80077e-28	SRP14
		2.17805e-32	0.302716	0.685	0.777	7.97186e-28	SRSF2
		2.22665e-32	0.621553	0.143	0.023	8.14975e-28	IGHD
		2.26719e-32	0.297114	0.235	0.085	8.29814e-28	MAD2L1
		2.29362e-32	0.402499	0.265	0.162	8.39489e-28	TNIP2
		2.34095e-32	-0.288497	0.124	0.373	8.56813e-28	HIPK2
		2.38546e-32	0.256552	0.233	0.275	8.73101e-28	DUSP11
		2.4767e-32	-0.548528	0.691	0.872	9.06496e-28	MTDH
		2.47898e-32	0.384899	0.254	0.103	9.07332e-28	RAB29
		2.57553e-32	0.305776	0.361	0.389	9.42668e-28	CASP4
		2.62208e-32	0.355558	0.285	0.192	9.59707e-28	FEN1
		2.70269e-32	0.325789	0.32	0.242	9.89211e-28	TPGS2
		3.1841e-32	0.286814	0.496	0.556	1.16541e-27	MLF2
		3.48656e-32	-0.283551	0.043	0.254	1.27612e-27	F12
		3.6874e-32	0.585203	0.402	0.35	1.34962e-27	OIP5-AS1
		3.74119e-32	0.334288	0.526	0.645	1.36931e-27	ITGA4
		3.78975e-32	0.310368	0.754	0.827	1.38709e-27	ELOB
		3.82118e-32	0.445816	0.257	0.221	1.39859e-27	GGA2
		3.83516e-32	0.348287	0.604	0.687	1.40371e-27	PAIP2
		4.15743e-32	0.379422	0.337	0.305	1.52166e-27	PWP1
		4.33164e-32	0.257227	0.367	0.404	1.58542e-27	SARNP
		4.62822e-32	0.664647	0.261	0.102	1.69397e-27	RELL1
		4.65848e-32	0.313431	0.343	0.329	1.70505e-27	TMX1
		4.93977e-32	0.355482	0.263	0.147	1.808e-27	DHFR
		5.02004e-32	-0.253904	0.287	0.56	1.83738e-27	GALNT2
		5.10585e-32	0.336748	0.302	0.245	1.86879e-27	TIPRL
		5.36392e-32	0.596909	0.165	0.028	1.96325e-27	PLEKHG1
		5.485e-32	0.50525	0.937	0.922	2.00757e-27	RPS11
		5.94938e-32	0.272557	0.296	0.267	2.17753e-27	RPA2
		6.16328e-32	0.307966	0.23	0.224	2.25582e-27	CMC1
		6.88228e-32	0.325001	0.283	0.168	2.51898e-27	SNRNP25
		7.31117e-32	0.410257	0.293	0.24	2.67596e-27	TBPL1
		7.55291e-32	-0.543791	0.065	0.289	2.76444e-27	DNAJB4
		7.5618e-32	0.459063	0.265	0.15	2.76769e-27	SP140L
		8.34521e-32	0.325366	0.283	0.255	3.05443e-27	CTDSP1
		8.53782e-32	0.253601	0.113	0.011	3.12493e-27	SCML4
		9.77392e-32	-0.284543	0.054	0.27	3.57735e-27	CASP10
		1.03685e-31	-0.589326	0.2	0.468	3.79497e-27	UBALD2
		1.17708e-31	0.327473	0.365	0.408	4.30825e-27	TM9SF2
		1.20161e-31	-0.303332	0.128	0.379	4.398e-27	PYCR1
		1.206e-31	0.253468	0.126	0.182	4.41407e-27	CCDC112
		1.3696e-31	-0.33354	0.239	0.514	5.01286e-27	QTRT1
		1.40856e-31	0.276655	0.22	0.067	5.15545e-27	MCM2
		1.55572e-31	-0.657018	0.198	0.466	5.69409e-27	TIPARP
		1.66031e-31	-0.528668	0.139	0.395	6.07692e-27	RRP12
		1.69918e-31	0.622655	0.326	0.209	6.21917e-27	LGALS9
		1.94359e-31	-0.385011	0.309	0.587	7.11372e-27	NANS
		1.95954e-31	0.426414	0.802	0.813	7.17211e-27	RNASEK
		2.27594e-31	0.545337	0.265	0.204	8.33015e-27	CAMK2D
		2.29448e-31	-0.499531	0.304	0.584	8.39804e-27	COPB2
		2.39177e-31	-0.43052	0.254	0.53	8.75412e-27	KLF13
		2.44339e-31	-0.570077	0.389	0.663	8.94306e-27	ZFAND5
		2.60255e-31	0.41971	0.141	0.02	9.52558e-27	TGIF1
		2.70602e-31	-0.297709	0.133	0.383	9.90432e-27	GLCCI1
		3.00899e-31	0.250676	0.163	0.034	1.10132e-26	SLC43A3
		3.15185e-31	0.409763	0.213	0.079	1.15361e-26	MYBL2
		3.4753e-31	0.35602	0.515	0.564	1.272e-26	SMARCB1
		3.52027e-31	-0.702222	0.243	0.518	1.28845e-26	NR4A1
		3.82899e-31	0.260365	0.463	0.568	1.40145e-26	FAAP20
		4.02229e-31	-0.290916	0.093	0.33	1.4722e-26	UBE2H
		4.27699e-31	-0.417885	0.548	0.793	1.56542e-26	CUTA
		4.28728e-31	0.341273	0.296	0.292	1.56919e-26	TANK
		4.40137e-31	0.660629	0.167	0.057	1.61095e-26	PAX5
		4.46827e-31	0.313487	0.326	0.261	1.63543e-26	GMPS
		4.48122e-31	0.289236	0.52	0.609	1.64017e-26	HNRNPH3
		4.66018e-31	0.412669	0.265	0.139	1.70567e-26	RNF166
		4.9291e-31	0.546019	0.361	0.239	1.8041e-26	RNF138
		5.13155e-31	0.31017	0.278	0.19	1.8782e-26	UBE2V2
		5.69488e-31	-0.31319	0.322	0.594	2.08438e-26	RNF187
		6.10829e-31	0.406079	0.326	0.237	2.23569e-26	RPAIN
		6.24954e-31	0.343389	0.728	0.824	2.28739e-26	CLIC1
		7.17523e-31	0.34091	0.322	0.269	2.62621e-26	GOLGA7
		7.22456e-31	0.326679	0.257	0.095	2.64426e-26	CYB5B
		8.07668e-31	0.52674	0.396	0.229	2.95614e-26	FNBP1
		8.85647e-31	0.3572	0.513	0.51	3.24156e-26	SNRPA1
		9.08743e-31	-0.292216	0.298	0.571	3.32609e-26	SAR1B
		9.8701e-31	0.357302	0.32	0.29	3.61256e-26	ERVK3-1
		1.00686e-30	0.26519	0.224	0.321	3.68521e-26	RALGPS2
		1.02299e-30	0.38524	0.341	0.282	3.74426e-26	MAP4K1
		1.0587e-30	0.258542	0.198	0.06	3.87493e-26	TCF19
		1.06385e-30	0.360192	0.285	0.204	3.89378e-26	RANGRF
		1.48093e-30	-0.35903	0.263	0.532	5.42034e-26	GOLGB1
		1.54376e-30	-0.340345	0.496	0.751	5.65031e-26	HSPD1
		1.70786e-30	0.715027	0.209	0.081	6.25096e-26	ATP8A1
		1.82144e-30	0.452699	0.296	0.298	6.66664e-26	TNRC6B
		1.86477e-30	-0.296631	0.274	0.547	6.82525e-26	FAM162A
		2.10704e-30	-0.375367	0.417	0.687	7.71196e-26	PHPT1
		2.28564e-30	0.356298	0.517	0.631	8.36567e-26	NR3C1
		2.35191e-30	-0.484355	0.589	0.826	8.60821e-26	IFITM1
		2.64967e-30	0.382028	0.241	0.102	9.69806e-26	NRM
		2.66094e-30	0.352568	0.357	0.307	9.73932e-26	CMC2
		2.92513e-30	0.340619	0.315	0.28	1.07063e-25	NOB1
		3.08246e-30	0.411149	0.38	0.412	1.12821e-25	LMBRD1
		3.10967e-30	-0.295656	0.009	0.169	1.13817e-25	IFIT1
		3.26444e-30	0.348238	0.583	0.684	1.19482e-25	SRSF11
		3.39594e-30	0.277219	0.465	0.546	1.24295e-25	TCP1
		3.57916e-30	0.535074	0.165	0.037	1.31001e-25	MT1X
		3.81531e-30	-0.453454	0.076	0.297	1.39644e-25	AIM2
		3.93616e-30	0.380461	0.302	0.209	1.44067e-25	WDR34
		3.95004e-30	-0.468733	0.237	0.505	1.44575e-25	ST6GAL1
		3.97266e-30	0.399639	0.48	0.532	1.45403e-25	TNFRSF14
		4.11278e-30	-0.621526	0.022	0.202	1.50532e-25	CCDC144A
		4.28402e-30	0.34514	0.315	0.291	1.568e-25	BECN1
		5.09474e-30	0.512937	0.674	0.675	1.86473e-25	MBNL1
		5.34289e-30	0.400774	0.376	0.417	1.95555e-25	PDLIM1
		5.36587e-30	0.304698	0.311	0.418	1.96396e-25	ZCCHC7
		5.54081e-30	0.343151	0.141	0.021	2.02799e-25	CARD11
		5.79599e-30	0.318025	0.335	0.303	2.12139e-25	SUGT1
		6.06274e-30	-0.370836	0.357	0.629	2.21902e-25	PIGT
		7.67538e-30	0.467432	0.313	0.283	2.80927e-25	SYTL1
		7.81674e-30	0.361608	0.354	0.316	2.861e-25	POLR2C
		7.86165e-30	-0.353586	0.326	0.598	2.87744e-25	VKORC1
		8.37968e-30	0.333459	0.298	0.342	3.06705e-25	ZNF22
		9.07777e-30	0.400314	0.504	0.505	3.32255e-25	KIF5B
		9.6025e-30	0.404341	0.304	0.295	3.51461e-25	SINHCAF
		1.16911e-29	0.465338	0.148	0.028	4.27905e-25	HIST1H1B
		1.27817e-29	0.255696	0.42	0.499	4.67822e-25	CWC15
		1.28952e-29	-0.308449	0.32	0.591	4.71976e-25	ZNRD2
		1.49554e-29	0.380532	0.289	0.233	5.47382e-25	RNF145
		1.50951e-29	0.382428	0.191	0.047	5.52497e-25	CCNB2
		1.62991e-29	-0.2814	0.109	0.344	5.96565e-25	CREG1
		1.64679e-29	0.486257	0.55	0.554	6.02742e-25	STK17B
		1.73314e-29	0.35483	0.354	0.364	6.34347e-25	KRR1
		1.76651e-29	0.445861	0.952	0.927	6.46562e-25	RPS25
		1.84885e-29	0.337327	0.322	0.256	6.76697e-25	GLRX3
		1.98847e-29	0.291174	0.298	0.286	7.278e-25	ABT1
		2.09048e-29	-0.257653	0.05	0.253	7.65136e-25	RAPGEF2
		2.14416e-29	-0.366005	0.25	0.517	7.84784e-25	C5orf56
		2.24705e-29	-0.320512	0.472	0.727	8.22445e-25	DDOST
		2.2534e-29	0.372656	0.237	0.106	8.24766e-25	RPS6KA1
		2.28608e-29	-0.26846	0.052	0.256	8.36728e-25	C2
		3.06666e-29	0.355506	0.267	0.304	1.12243e-24	CAMK1D
		3.35727e-29	0.285501	0.426	0.463	1.22879e-24	LSM8
		3.47235e-29	-0.393311	0.578	0.815	1.27091e-24	TMEM258
		3.84529e-29	0.2979	0.389	0.443	1.40742e-24	RBCK1
		3.88111e-29	0.306958	0.341	0.317	1.42053e-24	GSTO1
		4.69855e-29	0.532221	0.561	0.566	1.71972e-24	SRRM2
		4.84426e-29	0.37717	0.25	0.16	1.77305e-24	SIT1
		5.06188e-29	0.496803	0.296	0.186	1.8527e-24	CYB5R4
		5.20035e-29	0.448386	0.972	0.922	1.90338e-24	RACK1
		5.70197e-29	0.537077	0.289	0.253	2.08698e-24	GABPB1-IT1
		5.86794e-29	0.390916	0.57	0.636	2.14773e-24	PARP1
		6.40959e-29	0.283503	0.183	0.042	2.34597e-24	CDCA8
		6.42558e-29	-0.262929	0.024	0.201	2.35183e-24	NBEA
		6.85821e-29	0.361614	0.354	0.276	2.51017e-24	SNRNP40
		6.87495e-29	0.296805	0.496	0.629	2.5163e-24	CCDC69
		6.88463e-29	0.306371	0.3	0.245	2.51984e-24	RSU1
		7.70261e-29	-0.256984	0.126	0.351	2.81923e-24	BBC3
		8.11527e-29	-0.343655	0.17	0.42	2.97027e-24	PRKD3
		8.36372e-29	0.29274	0.583	0.645	3.0612e-24	MAPK1IP1L
		8.38878e-29	1.21597	0.265	0.097	3.07038e-24	SOX4
		8.56543e-29	0.541611	0.422	0.366	3.13503e-24	S1PR4
		9.21534e-29	0.390296	0.63	0.653	3.37291e-24	SET
		9.60465e-29	0.319853	0.389	0.411	3.5154e-24	BCCIP
		9.61817e-29	0.500449	0.437	0.394	3.52035e-24	SLC38A1
		1.02078e-28	0.443044	0.3	0.274	3.73614e-24	UGP2
		1.19122e-28	0.48747	0.276	0.124	4.35999e-24	NFATC2
		1.19854e-28	0.291365	0.324	0.347	4.38677e-24	DERL2
		1.2829e-28	0.420598	0.122	0.016	4.69553e-24	LST1
		1.3118e-28	0.349232	0.374	0.38	4.80131e-24	SMC3
		1.44743e-28	0.439075	0.567	0.692	5.29774e-24	S100A6
		1.47558e-28	0.288438	0.207	0.076	5.40075e-24	CDCA4
		1.53507e-28	-0.503084	0.415	0.677	5.6185e-24	H1FX
		1.68241e-28	0.354291	0.174	0.049	6.1578e-24	PRKY
		1.78598e-28	0.314974	0.687	0.78	6.53687e-24	SRSF5
		1.83587e-28	0.291566	0.202	0.083	6.71946e-24	BLVRA
		1.86779e-28	0.267696	0.107	0.107	6.8363e-24	SNN
		1.89806e-28	0.31154	0.154	0.029	6.9471e-24	CRYBG1
		1.98119e-28	0.320437	0.217	0.069	7.25134e-24	MCM4
		2.12571e-28	0.338694	0.135	0.1	7.78031e-24	SKAP2
		2.20129e-28	0.312508	0.443	0.486	8.05696e-24	DDX46
		2.49612e-28	0.324938	0.463	0.552	9.13606e-24	SEPTIN2
		2.49692e-28	0.524313	0.257	0.138	9.13897e-24	ARHGAP17
		2.57405e-28	0.377582	0.724	0.763	9.42126e-24	PDIA3
		2.86656e-28	0.329413	0.367	0.349	1.04919e-23	NXT1
		2.87849e-28	0.376327	0.683	0.751	1.05356e-23	PRRC2C
		3.18821e-28	-0.309395	0.248	0.508	1.16692e-23	SIGMAR1
		3.24478e-28	0.282362	0.241	0.141	1.18762e-23	USB1
		3.34289e-28	0.407285	0.237	0.109	1.22353e-23	MAPK1
		3.49838e-28	0.476706	0.274	0.16	1.28044e-23	RESF1
		3.73959e-28	0.279438	0.443	0.477	1.36873e-23	ELAVL1
		4.05365e-28	0.35339	0.193	0.051	1.48368e-23	TPX2
		4.1539e-28	-0.267292	0.243	0.498	1.52037e-23	NORAD
		4.35178e-28	0.292762	0.283	0.307	1.5928e-23	TSR2
		4.45765e-28	0.25881	0.207	0.072	1.63154e-23	HENMT1
		4.61092e-28	0.262512	0.376	0.461	1.68764e-23	CLDND1
		4.80133e-28	0.331189	0.298	0.209	1.75733e-23	SFXN1
		5.24478e-28	0.305131	0.107	0.011	1.91964e-23	TOX2
		5.54576e-28	0.540858	0.111	0.013	2.0298e-23	EBF1
		5.6928e-28	0.27036	0.267	0.266	2.08362e-23	NSMCE4A
		6.18563e-28	0.482549	0.3	0.215	2.264e-23	NFKB1
		6.2879e-28	0.362302	0.424	0.405	2.30143e-23	DDX39B
		7.45958e-28	0.302835	0.22	0.148	2.73028e-23	AGTRAP
		7.5876e-28	0.430101	0.222	0.101	2.77714e-23	MAD1L1
		8.17424e-28	-0.257777	0.324	0.579	2.99185e-23	EPRS
		8.38318e-28	0.285201	0.198	0.098	3.06833e-23	TTC28-AS1
		9.37619e-28	0.396107	0.287	0.212	3.43178e-23	UBTF
		9.43139e-28	0.411466	0.32	0.278	3.45198e-23	ACTN4
		9.76714e-28	0.527114	0.387	0.332	3.57487e-23	N4BP2L2
		9.7987e-28	0.26074	0.452	0.557	3.58642e-23	CNPPD1
		1.00961e-27	-0.251785	0.141	0.36	3.69526e-23	BCL2L11
		1.10218e-27	-0.330565	0.572	0.804	4.0341e-23	PRDX5
		1.14225e-27	-0.513879	0.13	0.364	4.18074e-23	CCDC88A
		1.20202e-27	-0.357696	0.267	0.527	4.3995e-23	CDKN2A
		1.29267e-27	0.740749	0.285	0.168	4.73131e-23	SNX9
		1.31669e-27	0.304825	0.485	0.516	4.81923e-23	PDCD6
		1.47005e-27	-0.503659	0.024	0.194	5.38051e-23	IGHGP
		1.49286e-27	0.514353	0.235	0.15	5.46403e-23	HVCN1
		1.5835e-27	0.400559	0.383	0.366	5.79575e-23	SMAP1
		1.59097e-27	0.316515	0.574	0.655	5.8231e-23	RBM25
		1.61121e-27	0.298011	0.339	0.323	5.89717e-23	EIF4EBP2
		1.63919e-27	-0.257357	0.291	0.547	5.99961e-23	MORF4L2
		1.88507e-27	0.517797	0.228	0.236	6.89955e-23	RNGTT
		1.97698e-27	-0.39958	0.635	0.825	7.23594e-23	RABAC1
		1.98478e-27	0.367693	0.13	0.02	7.26448e-23	CIITA
		2.16327e-27	-0.539119	0.178	0.423	7.9178e-23	ETV6
		2.23986e-27	0.529378	0.341	0.263	8.19812e-23	ARL4A
		2.25116e-27	0.427964	0.972	0.956	8.23948e-23	RPLP0
		2.31389e-27	0.250603	0.159	0.063	8.46908e-23	RCAN3
		2.47472e-27	0.270791	0.22	0.211	9.05772e-23	RNPEP
		2.63793e-27	0.436766	0.289	0.145	9.65509e-23	COX19
		2.67088e-27	-0.336601	0.385	0.639	9.77569e-23	C4orf48
		2.70954e-27	0.314198	0.413	0.414	9.91717e-23	RTF2
		2.7168e-27	0.266605	0.172	0.038	9.94375e-23	LPIN2
		2.76224e-27	-0.876466	0	0.123	1.01101e-22	FABP3
		2.77437e-27	0.319155	0.367	0.376	1.01545e-22	WBP11
		2.82791e-27	0.538709	0.361	0.29	1.03504e-22	PIM3
		3.02469e-27	0.269184	0.198	0.053	1.10707e-22	E2F1
		3.56097e-27	-0.311058	0.096	0.314	1.30335e-22	DUXAP8
		3.64958e-27	0.334869	0.23	0.099	1.33578e-22	AP1G2
		3.70925e-27	-0.315561	0.626	0.843	1.35762e-22	NDUFA11
		4.06524e-27	-0.334535	0.08	0.291	1.48792e-22	TNS3
		4.10643e-27	0.293227	0.328	0.316	1.50299e-22	MGMT
		4.27362e-27	-0.329196	0.111	0.331	1.56419e-22	IL5RA
		4.34317e-27	0.756295	0.117	0.015	1.58964e-22	BMP3
		4.78753e-27	0.349353	0.352	0.331	1.75229e-22	PABPN1
		4.79923e-27	0.368331	0.172	0.05	1.75657e-22	ARHGEF6
		5.02485e-27	0.395649	0.57	0.578	1.83914e-22	TERF2IP
		5.17734e-27	0.644639	0.289	0.186	1.89496e-22	TTC7A
		5.41671e-27	0.574979	0.359	0.181	1.98257e-22	MAPRE2
		5.62838e-27	-0.305708	0.396	0.651	2.06005e-22	KDELR2
		6.08904e-27	0.266165	0.346	0.369	2.22865e-22	AATF
		6.41637e-27	0.358266	0.202	0.188	2.34845e-22	GTF2IRD2B
		6.47572e-27	-0.581532	0.009	0.154	2.37018e-22	FRMD6-AS1
		6.84436e-27	-0.265683	0.148	0.383	2.5051e-22	IQCB1
		7.0997e-27	0.333101	0.343	0.3	2.59856e-22	CHRAC1
		7.58444e-27	0.268915	0.304	0.321	2.77598e-22	APMAP
		7.75394e-27	0.357571	0.261	0.094	2.83802e-22	HELLS
		8.13455e-27	0.35387	0.696	0.76	2.97733e-22	ATP6V0B
		8.57049e-27	-0.3844	0.135	0.365	3.13688e-22	ARID3B
		8.8835e-27	0.417941	0.411	0.392	3.25145e-22	SNHG3
		9.23612e-27	0.344583	0.339	0.327	3.38051e-22	CAPN1
		9.52824e-27	-0.420187	0.515	0.755	3.48743e-22	DAD1
		9.84524e-27	0.601743	0.828	0.799	3.60346e-22	NOP53
		1.17237e-26	0.504539	0.15	0.049	4.29098e-22	PARP15
		1.21917e-26	-0.537697	0.935	0.98	4.46228e-22	UBC
		1.22618e-26	0.339753	0.352	0.309	4.48793e-22	COMMD7
		1.26308e-26	0.331418	0.309	0.248	4.62298e-22	NCOA4
		1.29517e-26	0.270626	0.389	0.404	4.74047e-22	DECR1
		1.42943e-26	0.285608	0.32	0.286	5.23187e-22	DRG1
		1.44342e-26	-0.349306	0.58	0.804	5.28307e-22	HSPE1
		1.45449e-26	-0.255989	0.478	0.712	5.32359e-22	C1orf43
		1.47459e-26	0.409301	0.337	0.299	5.39715e-22	REST
		1.47675e-26	0.629937	0.133	0.022	5.40507e-22	TTN
		1.74742e-26	-0.450741	0.072	0.274	6.39572e-22	BAG3
		1.8833e-26	0.333492	0.265	0.171	6.89307e-22	DRG2
		1.91187e-26	0.287166	0.415	0.445	6.99763e-22	ABHD14B
		2.21163e-26	-0.312934	0.122	0.342	8.09478e-22	PPCDC
		2.37647e-26	0.385401	0.315	0.285	8.69811e-22	PDCD6IP
		2.65521e-26	0.414138	0.533	0.572	9.71832e-22	CD55
		3.45443e-26	-0.284648	0.604	0.824	1.26435e-21	PRELID1
		3.62117e-26	0.742283	0.178	0.081	1.32539e-21	NEIL1
		4.29212e-26	0.384446	0.283	0.237	1.57096e-21	ELMO1
		4.32975e-26	-0.36588	0.283	0.535	1.58473e-21	IGFLR1
		4.51935e-26	0.390746	0.133	0.022	1.65413e-21	AIF1
		4.68727e-26	-0.3401	0.33	0.579	1.71559e-21	YTHDC1
		4.93272e-26	0.317813	0.517	0.583	1.80543e-21	TPR
		5.42912e-26	0.291738	0.483	0.545	1.98711e-21	SRSF4
		5.80221e-26	0.437636	0.363	0.279	2.12367e-21	SMARCC1
		6.57477e-26	0.291061	0.289	0.321	2.40643e-21	MED28
		6.97899e-26	0.272313	0.226	0.095	2.55438e-21	CENPH
		6.99378e-26	-0.324295	0.557	0.783	2.55979e-21	ISCU
		7.36214e-26	0.482282	0.309	0.145	2.69462e-21	IL10RA
		7.55597e-26	0.30488	0.417	0.439	2.76556e-21	TCERG1
		8.80178e-26	0.266308	0.337	0.291	3.22154e-21	FRG1
		8.81884e-26	0.537854	0.17	0.1	3.22778e-21	PIK3AP1
		8.82303e-26	0.329482	0.326	0.317	3.22932e-21	GCC2
		9.97498e-26	0.475437	0.28	0.146	3.65094e-21	GLIPR1
		9.9867e-26	0.385896	0.352	0.314	3.65523e-21	NT5C
		1.06041e-25	0.280722	0.241	0.22	3.8812e-21	MRPS10
		1.09221e-25	0.32596	0.18	0.046	3.99759e-21	SNX20
		1.10579e-25	0.300283	0.259	0.163	4.0473e-21	DLD
		1.11516e-25	0.302209	0.285	0.198	4.08159e-21	PDCL3
		1.12952e-25	0.293178	0.491	0.566	4.13414e-21	SLTM
		1.14952e-25	-0.481562	0.065	0.259	4.20736e-21	AC087239.1
		1.20216e-25	0.366314	0.37	0.361	4.40003e-21	XRN2
		1.21416e-25	-0.330202	0.035	0.202	4.44395e-21	DENND2C
		1.27282e-25	0.348156	0.635	0.755	4.65865e-21	PPP1R2
		1.43081e-25	0.335052	0.193	0.135	5.23691e-21	RRAS2
		1.44236e-25	0.297657	0.8	0.85	5.27918e-21	TOMM7
		1.51564e-25	0.365431	0.252	0.149	5.54738e-21	NIN
		1.59592e-25	-0.265044	0.172	0.405	5.84124e-21	COQ8A
		1.63659e-25	0.310257	0.42	0.455	5.9901e-21	IMPDH2
		1.78111e-25	0.298679	0.365	0.374	6.51904e-21	ATP6AP2
		1.7914e-25	0.318313	0.287	0.161	6.55669e-21	KCNAB2
		1.83468e-25	0.302187	0.18	0.256	6.71511e-21	TCF3
		1.92331e-25	0.255331	0.13	0.022	7.03952e-21	PTPN22
		1.98775e-25	0.273006	0.191	0.084	7.27536e-21	ZDHHC7
		2.04204e-25	0.438885	0.372	0.325	7.47408e-21	MED30
		2.1397e-25	0.322613	0.352	0.377	7.83152e-21	RAB4A
		2.17255e-25	0.274727	0.163	0.062	7.95175e-21	STAT5A
		2.20893e-25	0.36929	0.246	0.279	8.08492e-21	MDM4
		2.27074e-25	-0.591019	0.063	0.255	8.31115e-21	KCNQ1OT1
		2.37275e-25	0.321681	0.307	0.245	8.6845e-21	DENR
		2.37937e-25	0.346649	0.374	0.392	8.70872e-21	TBRG1
		2.41862e-25	0.280304	0.248	0.188	8.85239e-21	COPS4
		2.42732e-25	0.470756	0.804	0.778	8.88423e-21	ATP6V0C
		2.43887e-25	0.288905	0.404	0.444	8.92651e-21	FXR1
		2.57013e-25	0.251563	0.313	0.267	9.40693e-21	MRPL13
		2.75915e-25	0.373522	0.511	0.536	1.00988e-20	G3BP2
		3.0528e-25	0.49574	0.8	0.782	1.11736e-20	ATP6V1G1
		3.2231e-25	0.31458	0.428	0.433	1.17969e-20	KTN1
		3.34831e-25	0.3963	0.35	0.354	1.22551e-20	CGGBP1
		3.55001e-25	0.365766	0.324	0.319	1.29934e-20	AMD1
		3.57653e-25	0.308078	0.343	0.305	1.30905e-20	SF3A3
		4.13932e-25	0.326625	0.622	0.692	1.51503e-20	GRB2
		4.49146e-25	0.332335	0.104	0.043	1.64392e-20	PKIG
		4.60415e-25	0.338268	0.376	0.365	1.68516e-20	SNX6
		4.87158e-25	-0.371257	0.115	0.329	1.78305e-20	VARS
		5.0225e-25	0.500901	0.333	0.181	1.83829e-20	AP1B1
		5.16959e-25	0.297204	0.196	0.204	1.89212e-20	CCDC6
		5.66381e-25	-0.482126	0.502	0.73	2.07301e-20	CHCHD10
		7.32257e-25	0.266804	0.104	0.014	2.68013e-20	FGR
		8.29568e-25	0.427036	0.254	0.162	3.0363e-20	NRROS
		8.34582e-25	0.274136	0.376	0.396	3.05465e-20	MAT2B
		8.52314e-25	0.350943	0.974	0.949	3.11955e-20	RPS3
		8.89697e-25	0.588178	0.235	0.183	3.25638e-20	SSBP2
		1.05666e-24	-0.292412	0.026	0.184	3.86747e-20	NKIRAS1
		1.15197e-24	0.252547	0.246	0.195	4.21631e-20	ECHDC1
		1.31176e-24	0.457174	0.307	0.162	4.80118e-20	SDCBP
		1.38962e-24	0.603796	0.278	0.145	5.08615e-20	MYLIP
		1.40629e-24	0.331219	0.354	0.338	5.14717e-20	DYNLT1
		1.43542e-24	-0.284579	0.13	0.347	5.25379e-20	LRIF1
		1.46942e-24	0.323911	0.272	0.253	5.37822e-20	PRNP
		1.6592e-24	-0.375202	0.235	0.462	6.07284e-20	AC007384.1
		1.69157e-24	-0.414902	0.246	0.484	6.19131e-20	DDIT3
		1.90422e-24	0.464724	0.354	0.278	6.96965e-20	SH3BP5
		2.13418e-24	0.26911	0.411	0.447	7.81132e-20	SSB
		2.26956e-24	-0.299401	0.041	0.212	8.30682e-20	FAAH2
		2.38494e-24	0.261957	0.433	0.461	8.72913e-20	POLE3
		2.43225e-24	0.291598	0.13	0.024	8.90229e-20	MAP4K4
		2.73669e-24	0.336169	0.328	0.319	1.00166e-19	SPPL2A
		2.83171e-24	0.293861	0.28	0.238	1.03644e-19	STARD3NL
		2.87189e-24	0.264105	0.202	0.088	1.05114e-19	THOC6
		2.98729e-24	0.267378	0.272	0.211	1.09338e-19	CHTF8
		2.99565e-24	0.269692	0.357	0.389	1.09644e-19	CPNE1
		3.06903e-24	-0.827783	0.048	0.222	1.12329e-19	AC087623.2
		3.13179e-24	0.265504	0.22	0.295	1.14627e-19	TRIM44
		3.1341e-24	0.467221	0.289	0.254	1.14711e-19	CHD9
		3.27859e-24	0.442869	0.283	0.227	1.2e-19	DYM
		3.31256e-24	0.304851	0.304	0.23	1.21243e-19	ITPA
		3.58193e-24	0.287612	0.383	0.418	1.31102e-19	TIAL1
		3.74928e-24	0.308245	0.276	0.199	1.37227e-19	APOBEC3C
		3.76019e-24	0.251609	0.374	0.439	1.37627e-19	CNOT7
		3.98683e-24	0.407113	0.378	0.395	1.45922e-19	AKIRIN1
		3.99285e-24	0.291936	0.198	0.191	1.46142e-19	UNC119
		4.46434e-24	-0.633995	0.296	0.532	1.63399e-19	WARS
		5.95091e-24	0.333924	0.365	0.325	2.17809e-19	RALA
		6.16337e-24	0.320202	0.424	0.429	2.25586e-19	SNW1
		6.18069e-24	0.329	0.317	0.306	2.26219e-19	PHF20
		6.32482e-24	0.354189	0.365	0.291	2.31495e-19	SZRD1
		6.41735e-24	0.258315	0.313	0.321	2.34881e-19	SDHAF2
		7.21002e-24	0.38879	0.97	0.949	2.63894e-19	MT-ND1
		7.43157e-24	0.500194	0.289	0.238	2.72003e-19	UHRF2
		7.76534e-24	0.370521	0.42	0.575	2.84219e-19	REXO2
		8.03636e-24	0.289454	0.126	0.067	2.94139e-19	IFT22
		8.72673e-24	-0.288567	0.15	0.37	3.19407e-19	TRIM69
		8.75188e-24	0.481397	0.383	0.301	3.20328e-19	LBR
		1.03883e-23	-0.416857	0.028	0.181	3.8022e-19	AL365272.1
		1.04933e-23	0.406406	0.465	0.437	3.84066e-19	PPP1R12A
		1.12273e-23	0.329655	0.32	0.281	4.10932e-19	RPIA
		1.19335e-23	0.250936	0.259	0.119	4.36778e-19	GLOD4
		1.20088e-23	0.28317	0.243	0.244	4.39532e-19	GUCD1
		1.40805e-23	0.387336	0.567	0.605	5.1536e-19	BCLAF1
		1.52429e-23	0.337972	0.548	0.602	5.57904e-19	DDX21
		1.70167e-23	0.273103	0.396	0.466	6.22828e-19	CCDC59
		1.74006e-23	0.371731	0.23	0.206	6.36878e-19	GNPTAB
		1.75991e-23	0.27377	0.261	0.235	6.44143e-19	TPST2
		1.90443e-23	-0.321992	0.572	0.788	6.9704e-19	SELENOK
		2.0653e-23	0.573266	0.226	0.084	7.55921e-19	HIST1H1D
		2.09877e-23	0.776368	0.259	0.177	7.68169e-19	LDLRAD4
		2.16259e-23	0.518991	0.478	0.431	7.91529e-19	PIM1
		2.28835e-23	-0.602911	0.378	0.615	8.37559e-19	CAPN2
		2.31206e-23	0.452708	0.341	0.202	8.46237e-19	NUP58
		2.36192e-23	0.269779	0.304	0.336	8.64485e-19	HMG20B
		2.51021e-23	-0.300091	0.396	0.632	9.18764e-19	GPAA1
		2.58908e-23	-0.362831	0.161	0.38	9.4763e-19	ZBTB43
		2.60499e-23	0.377963	0.298	0.303	9.53454e-19	BCL3
		2.61326e-23	0.286296	0.341	0.335	9.56478e-19	RIC8A
		2.67789e-23	0.351536	0.189	0.131	9.80133e-19	MAP4K2
		2.83237e-23	0.304941	0.287	0.263	1.03668e-18	PEF1
		2.91208e-23	-0.266556	0.146	0.356	1.06585e-18	TLE3
		2.95041e-23	0.279491	0.343	0.349	1.07988e-18	UPF3A
		2.95165e-23	0.335231	0.27	0.22	1.08033e-18	BORCS7
		3.42362e-23	-0.301145	0.57	0.786	1.25308e-18	TUFM
		3.51696e-23	0.266077	0.28	0.256	1.28724e-18	IMMT
		3.56201e-23	0.700679	0.111	0.021	1.30373e-18	TCL6
		3.63941e-23	0.314332	0.339	0.329	1.33206e-18	TSC22D4
		3.94452e-23	0.523816	0.365	0.339	1.44374e-18	ADGRE5
		3.95492e-23	0.298457	0.315	0.272	1.44754e-18	MRPL10
		3.98552e-23	0.411479	0.372	0.265	1.45874e-18	ADD3
		4.09559e-23	-0.356971	0.037	0.196	1.49903e-18	MYO6
		4.18077e-23	-0.441262	0.246	0.479	1.5302e-18	HSPH1
		4.30613e-23	0.445129	0.25	0.133	1.57609e-18	PSMB8-AS1
		4.33928e-23	0.435534	0.48	0.537	1.58822e-18	TRA2A
		4.38119e-23	0.274452	0.28	0.168	1.60356e-18	SKA2
		4.71997e-23	0.268306	0.42	0.436	1.72755e-18	DNAJC7
		5.25276e-23	0.295688	0.435	0.501	1.92256e-18	USP16
		5.50018e-23	0.404004	0.243	0.132	2.01312e-18	NIP7
		5.57179e-23	0.27112	0.33	0.305	2.03933e-18	STX10
		6.79847e-23	0.306273	0.237	0.218	2.48831e-18	NIPSNAP2
		6.87049e-23	0.339761	0.887	0.881	2.51467e-18	RPL36AL
		7.14632e-23	0.260746	0.285	0.227	2.61563e-18	NFYC
		8.0227e-23	0.28933	0.209	0.173	2.93639e-18	WDR77
		8.4972e-23	0.399318	0.428	0.444	3.11006e-18	MOB4
		1.02049e-22	0.297295	0.383	0.415	3.73508e-18	ABI1
		1.14315e-22	0.290836	0.307	0.355	4.18404e-18	HSH2D
		1.14613e-22	0.41219	0.285	0.208	4.19495e-18	LARP7
		1.24586e-22	0.350269	0.463	0.451	4.55997e-18	ARHGAP4
		1.36871e-22	0.425457	0.224	0.147	5.0096e-18	DTNBP1
		1.42379e-22	0.38906	0.272	0.161	5.21121e-18	DCP2
		1.52916e-22	0.259502	0.243	0.249	5.59687e-18	PEX2
		1.59615e-22	0.423107	0.128	0.066	5.84206e-18	JUP
		1.87701e-22	-0.451433	0.283	0.516	6.87003e-18	STAT1
		1.91079e-22	0.419919	0.2	0.119	6.99368e-18	OPN3
		1.96164e-22	0.382862	0.613	0.67	7.1798e-18	RSRC2
		1.99191e-22	0.272935	0.378	0.366	7.29059e-18	HDAC2
		2.09491e-22	0.266876	0.233	0.202	7.66757e-18	CEBPZOS
		2.17619e-22	-0.272431	0.422	0.654	7.96506e-18	NAA10
		2.29162e-22	0.38773	0.257	0.141	8.38756e-18	FGD3
		2.45096e-22	0.36725	0.128	0.091	8.97075e-18	MPP1
		2.45167e-22	0.290631	0.174	0.176	8.97335e-18	TCEA2
		2.75134e-22	0.319027	0.259	0.218	1.00702e-17	SMARCD1
		2.93146e-22	0.39719	0.267	0.177	1.07294e-17	ING3
		2.9395e-22	0.324022	0.37	0.36	1.07589e-17	RBMS1
		2.9616e-22	0.385782	0.348	0.331	1.08397e-17	DHX15
		2.96775e-22	0.383782	0.265	0.204	1.08623e-17	RIOK1
		3.34263e-22	0.484104	0.13	0.111	1.22344e-17	MYO1C
		3.36271e-22	0.267225	0.374	0.355	1.23079e-17	MRPL16
		3.6389e-22	-0.383795	0.013	0.144	1.33187e-17	SPAG5-AS1
		3.68238e-22	0.364298	0.304	0.275	1.34779e-17	PSPC1
		3.94512e-22	0.450646	0.259	0.178	1.44395e-17	SOCS1
		4.00168e-22	0.68789	0.104	0.02	1.46466e-17	CCR7
		4.13255e-22	0.253728	0.237	0.119	1.51255e-17	RFC4
		4.26179e-22	-0.320549	0.061	0.233	1.55986e-17	CLECL1
		5.15151e-22	-0.348671	0.754	0.882	1.8855e-17	EDF1
		5.15763e-22	0.369629	0.459	0.478	1.88775e-17	UBE3A
		5.34155e-22	0.379796	0.148	0.038	1.95506e-17	CDC20
		5.41837e-22	0.487308	0.257	0.104	1.98318e-17	TRIM22
		5.58776e-22	0.250464	0.185	0.202	2.04518e-17	RFX5
		6.06288e-22	0.258584	0.261	0.269	2.21908e-17	LSM12
		7.01659e-22	0.325133	0.385	0.414	2.56814e-17	PRKAR1A
		7.0775e-22	0.396917	0.187	0.112	2.59044e-17	UTY
		7.33066e-22	0.278376	0.398	0.446	2.68309e-17	CYBC1
		7.51993e-22	0.253291	0.291	0.247	2.75237e-17	TRAF7
		7.69716e-22	-0.271707	0.057	0.226	2.81724e-17	NEB
		8.34246e-22	-0.99864	0.522	0.718	3.05342e-17	DNAJB1
		8.5947e-22	0.269402	0.159	0.054	3.14575e-17	NCAPD2
		9.08758e-22	0.35301	0.215	0.117	3.32615e-17	C16orf87
		9.63743e-22	0.322262	0.215	0.085	3.52739e-17	KDM2B
		1.01852e-21	-0.284437	0.052	0.214	3.72788e-17	FBP1
		1.1055e-21	0.480157	0.224	0.113	4.04626e-17	ARHGEF7
		1.14575e-21	0.390484	0.263	0.207	4.19355e-17	SYNRG
		1.18196e-21	0.493264	0.228	0.08	4.32608e-17	CENPF
		1.19454e-21	-0.403032	0.628	0.824	4.37214e-17	COX5A
		1.19585e-21	0.26788	0.417	0.48	4.37692e-17	EAPP
		1.25523e-21	0.367639	0.293	0.201	4.59426e-17	CKS1B
		1.28158e-21	0.352196	0.354	0.374	4.69071e-17	BNIP3L
		1.30092e-21	0.379512	0.32	0.347	4.76148e-17	MKNK2
		1.37292e-21	0.254122	0.287	0.292	5.02504e-17	ACTR1A
		1.58448e-21	0.335753	0.27	0.223	5.79935e-17	PHF11
		1.59076e-21	0.432654	0.111	0.033	5.82234e-17	ADARB1
		1.62482e-21	0.387967	0.35	0.341	5.94701e-17	UVRAG
		1.6377e-21	0.357702	0.5	0.549	5.99414e-17	TCF25
		1.67285e-21	-0.410373	0.054	0.216	6.1228e-17	LRRN1
		2.23772e-21	0.55665	0.291	0.141	8.19026e-17	NUSAP1
		2.43288e-21	-0.263278	0.009	0.13	8.9046e-17	NFIA
		2.51083e-21	0.255702	0.13	0.166	9.18987e-17	KDM5B
		2.56158e-21	0.264238	0.267	0.264	9.37565e-17	NUDT16L1
		2.63534e-21	0.341465	0.22	0.163	9.64561e-17	ZCCHC10
		2.66491e-21	0.339512	0.474	0.481	9.75384e-17	CCDC12
		2.69754e-21	0.250247	0.239	0.275	9.87325e-17	CCDC91
		2.7169e-21	0.256066	0.363	0.375	9.94412e-17	SYNCRIP
		2.74044e-21	0.345865	0.178	0.074	1.00303e-16	SYTL3
		2.87341e-21	0.271066	0.374	0.38	1.0517e-16	SNHG16
		2.92947e-21	0.327439	0.25	0.134	1.07221e-16	CKAP2
		3.23057e-21	0.329153	0.485	0.517	1.18242e-16	MATR3.1
		4.03866e-21	0.287216	0.148	0.037	1.47819e-16	RASSF2
		4.16151e-21	0.307483	0.324	0.26	1.52315e-16	RRP7A
		4.39076e-21	0.327098	0.748	0.811	1.60706e-16	SON
		4.55766e-21	0.412294	0.237	0.171	1.66815e-16	FAM13B
		4.84185e-21	-0.459728	0.23	0.451	1.77217e-16	KLF10
		5.10308e-21	0.437078	0.261	0.138	1.86778e-16	STK38
		5.19333e-21	0.511467	0.922	0.883	1.90081e-16	SLC25A6
		5.55269e-21	0.338712	0.213	0.144	2.03234e-16	CRTC3
		5.83849e-21	-0.285765	0.552	0.76	2.13695e-16	DNAJA1
		5.90933e-21	-0.306879	0.189	0.402	2.16288e-16	MAN2A1
		6.16726e-21	0.304183	0.217	0.224	2.25728e-16	CCDC174
		6.33227e-21	0.304932	0.317	0.354	2.31767e-16	SLC50A1
		6.3692e-21	-0.269365	0.322	0.546	2.33119e-16	RNF149
		6.5456e-21	0.668765	0.102	0.016	2.39576e-16	MME
		6.57482e-21	0.507151	0.261	0.116	2.40645e-16	BHLHE40
		6.64785e-21	0.261776	0.261	0.14	2.43318e-16	VRK1
		7.21017e-21	0.300303	0.13	0.029	2.63899e-16	PLK1
		7.39897e-21	-0.391226	0.25	0.471	2.7081e-16	PEA15
		7.40308e-21	0.39948	0.148	0.036	2.7096e-16	ABCG1
		7.93349e-21	-0.881724	0.378	0.601	2.90374e-16	HSPB1
		7.98948e-21	-0.364817	0.413	0.637	2.92423e-16	CITED2
		8.01102e-21	0.289526	0.204	0.143	2.93212e-16	DENND1C
		8.07649e-21	0.388047	0.404	0.359	2.95608e-16	CHIC2
		8.57626e-21	-0.693777	0.572	0.775	3.139e-16	TXNIP
		8.68874e-21	0.35145	0.285	0.19	3.18017e-16	MCRIP1
		1.00279e-20	0.525333	0.543	0.428	3.67033e-16	SMCHD1
		1.05908e-20	-0.277464	0.022	0.155	3.87633e-16	AC104971.3
		1.12459e-20	0.331417	0.226	0.119	4.1161e-16	FAM111A
		1.17881e-20	0.483478	0.217	0.103	4.31455e-16	HOPX
		1.19865e-20	0.280041	0.241	0.211	4.38717e-16	DMAC2L
		1.21873e-20	0.268251	0.365	0.34	4.46068e-16	IDH3B
		1.26235e-20	0.392845	0.25	0.145	4.62033e-16	DOCK2
		1.29606e-20	-0.332457	0.141	0.338	4.74371e-16	ATXN1
		1.42332e-20	0.634984	0.476	0.335	5.20949e-16	CD44
		1.42344e-20	0.334765	0.261	0.207	5.20994e-16	RUNX3
		1.4334e-20	0.395788	0.18	0.148	5.2464e-16	RNF41
		1.61458e-20	0.327126	0.283	0.134	5.90953e-16	EZH2
		1.76456e-20	0.30302	0.165	0.053	6.45846e-16	ATP2B4
		1.8189e-20	0.388578	0.1	0.076	6.65736e-16	SPON2
		1.85855e-20	0.625656	0.317	0.207	6.80249e-16	RB1
		1.96687e-20	-0.418513	0.189	0.394	7.19894e-16	PHGDH
		2.0469e-20	0.264593	0.367	0.416	7.49185e-16	CKS2
		2.28855e-20	0.359877	0.189	0.097	8.37632e-16	C12orf49
		2.29375e-20	-0.365101	0.067	0.231	8.39537e-16	ARRDC3
		2.36414e-20	0.27332	0.267	0.228	8.65299e-16	ALDH16A1
		2.50181e-20	0.358021	0.285	0.241	9.15688e-16	MED4
		2.54799e-20	0.305804	0.148	0.075	9.3259e-16	JAZF1
		2.62632e-20	0.385185	0.265	0.193	9.6126e-16	ALOX5AP
		2.67835e-20	0.260539	0.193	0.146	9.80303e-16	BCAP29
		2.72359e-20	-0.257615	0.063	0.226	9.96861e-16	CRY2
		2.89184e-20	0.321962	0.204	0.096	1.05844e-15	NUP88
		3.29889e-20	-0.999575	0.198	0.398	1.20743e-15	GLA
		3.4966e-20	-0.442934	0.048	0.199	1.27979e-15	ZNF250
		3.84766e-20	0.390583	0.243	0.136	1.40828e-15	RILPL2
		4.02653e-20	0.467445	0.343	0.313	1.47375e-15	ATP2A3
		4.32755e-20	0.445693	0.393	0.344	1.58393e-15	CHD2
		4.36886e-20	0.277386	0.365	0.37	1.59905e-15	ATG12
		4.78142e-20	0.483747	0.207	0.122	1.75005e-15	WASHC4
		4.78983e-20	0.438324	0.213	0.193	1.75312e-15	IQSEC1
		4.83396e-20	-0.764386	0.189	0.386	1.76928e-15	MYC
		4.91782e-20	-0.569764	0.041	0.189	1.79997e-15	RASD1
		4.98196e-20	0.251389	0.476	0.561	1.82345e-15	MAF1
		5.14094e-20	0.342546	0.298	0.208	1.88163e-15	MYD88
		5.23891e-20	0.30568	0.922	0.923	1.91749e-15	UBA52
		5.35488e-20	0.31469	0.263	0.286	1.95994e-15	KDM5A
		5.55384e-20	-0.549269	0.05	0.201	2.03276e-15	ID1
		5.94297e-20	0.345633	0.92	0.902	2.17518e-15	RPL4
		6.20804e-20	-0.394993	0.504	0.716	2.27221e-15	TPM4
		6.97676e-20	-0.31956	0.18	0.385	2.55356e-15	APTX
		7.02529e-20	0.2855	0.272	0.217	2.57133e-15	DYNC1LI1
		7.22339e-20	-0.312558	0.193	0.4	2.64383e-15	DNASE2
		7.23319e-20	0.514791	0.4	0.338	2.64742e-15	CYTH1
		7.25383e-20	0.277241	0.222	0.15	2.65498e-15	ITGB3BP
		7.83763e-20	0.250151	0.222	0.264	2.86865e-15	N4BP2L1
		8.39623e-20	0.496166	0.413	0.282	3.0731e-15	RNF213
		8.61558e-20	0.338674	0.957	0.931	3.15339e-15	RPL3
		8.74126e-20	0.252626	0.18	0.138	3.19939e-15	CTNNBL1
		8.90391e-20	0.253534	0.274	0.237	3.25892e-15	PIN4
		9.39939e-20	0.356784	0.954	0.938	3.44027e-15	RPL17
		9.70183e-20	0.417617	0.265	0.198	3.55097e-15	MTF2
		1.08041e-19	0.369976	0.465	0.487	3.95441e-15	EML4
		1.09728e-19	0.346654	0.88	0.864	4.01616e-15	HINT1
		1.12119e-19	-0.343011	0.261	0.474	4.10368e-15	MRPS2
		1.15284e-19	0.303877	0.567	0.635	4.21952e-15	PLP2
		1.27265e-19	-0.265747	0.002	0.101	4.65804e-15	AC093797.1
		1.36673e-19	0.452966	0.45	0.473	5.00237e-15	USP15
		1.36739e-19	0.309293	0.265	0.145	5.00478e-15	ADA
		1.39605e-19	0.379956	0.235	0.219	5.10969e-15	STX7
		1.39826e-19	-0.304724	0.276	0.489	5.11777e-15	WDR74
		1.42105e-19	0.430797	0.472	0.42	5.20117e-15	NCOR1
		1.47704e-19	-0.368355	0.541	0.741	5.40612e-15	ATP6V0E1
		1.57516e-19	0.30008	0.304	0.273	5.76525e-15	TINF2
		1.58651e-19	0.287664	0.185	0.094	5.80678e-15	TIGAR
		1.63072e-19	0.251225	0.289	0.355	5.96858e-15	PHYKPL
		1.63282e-19	-0.256731	0.076	0.241	5.97627e-15	SESN1
		1.63912e-19	0.386509	0.189	0.074	5.99935e-15	PRKX
		1.76075e-19	0.264618	0.4	0.463	6.44451e-15	SCAF11
		1.78378e-19	0.385011	0.17	0.081	6.5288e-15	STAT6
		1.79391e-19	-0.275928	0.372	0.569	6.56591e-15	BIRC3
		1.83867e-19	0.315484	0.257	0.142	6.7297e-15	LIG1
		1.90166e-19	0.258769	0.235	0.198	6.96025e-15	ERCC3
		1.90167e-19	0.256605	0.226	0.115	6.96031e-15	RFC2
		2.49067e-19	0.286922	0.213	0.204	9.11609e-15	NAPG
		2.66496e-19	0.263848	0.198	0.106	9.75401e-15	LYSMD2
		2.83983e-19	0.379021	0.304	0.211	1.03941e-14	INPP5K
		2.931e-19	0.259908	0.152	0.131	1.07277e-14	PIK3IP1
		3.00363e-19	0.366953	0.133	0.036	1.09936e-14	BCL2A1
		3.19982e-19	0.303098	0.261	0.19	1.17117e-14	CUL4A
		3.28137e-19	0.29461	0.302	0.262	1.20101e-14	ISY1
		3.3039e-19	0.408615	0.311	0.232	1.20926e-14	EPB41
		3.34418e-19	0.409545	0.204	0.1	1.224e-14	DOCK10
		3.44365e-19	-0.307217	0.078	0.245	1.26041e-14	IL6R
		3.55501e-19	0.40717	0.198	0.126	1.30117e-14	MANBA
		3.83507e-19	0.357453	0.674	0.75	1.40367e-14	PNISR
		4.39489e-19	0.25891	0.176	0.06	1.60857e-14	IKBKE
		4.64283e-19	0.260518	0.328	0.383	1.69932e-14	GTF2I
		4.75119e-19	0.389177	0.215	0.168	1.73898e-14	MID1IP1
		4.80509e-19	0.277046	0.272	0.241	1.75871e-14	YDJC
		4.98231e-19	0.284934	0.233	0.122	1.82358e-14	RECQL
		5.05617e-19	0.445632	0.448	0.365	1.85061e-14	IKZF1
		5.11483e-19	0.254806	0.23	0.21	1.87208e-14	ARHGAP25
		5.18123e-19	0.270272	0.161	0.056	1.89638e-14	PACSIN2
		5.63538e-19	0.328049	0.311	0.347	2.06261e-14	DCAF11
		5.65009e-19	0.381358	0.135	0.061	2.06799e-14	2023-03-03
		5.7556e-19	0.256581	0.215	0.125	2.10661e-14	TSEN54
		5.97049e-19	-0.380222	0.061	0.217	2.18526e-14	C4orf47
		6.01855e-19	-0.509176	0.289	0.496	2.20285e-14	NAMPT
		6.05085e-19	0.40766	0.22	0.147	2.21467e-14	RAB8B
		6.18749e-19	0.345085	0.298	0.275	2.26468e-14	CEBPZ
		6.73204e-19	0.420549	0.237	0.218	2.46399e-14	DUSP4
		6.83715e-19	0.286041	0.4	0.418	2.50247e-14	SRSF1
		6.88487e-19	0.330829	0.374	0.371	2.51993e-14	FIP1L1
		6.94604e-19	0.314579	0.298	0.309	2.54232e-14	SNHG32
[truncated: 375 more rows]

## Sheet: Figure 1f
Figure 1f
	Pre-infusion	D28
	3.57308	0
	3.55207	1.14217
	3.52047	2.60153
	3.48966	1.58648
	3.44144	2.53164
	3.42149	0
	3.41875	1.68612
	3.41199	0
	3.40875	0
	3.40853	0
	3.38222	0
	3.38222	2.06013
	3.38213	3.02505
	3.3722	2.61239
	3.37069	0
	3.36903	1.54254
	3.36606	0
	3.36095	0
	3.34717	3.12965
	3.34705	2.66135
	3.34667	0
	3.33265	0
	3.33057	2.94744
	3.3151	0
	3.31191	0
	3.3071	0
	3.28599	0
	3.27753	1.63007
	3.27438	0
	3.25023	0
	3.23671	1.71859
	3.23303	0
	3.23236	1.31741
	3.23027	0
	3.22247	0
	3.21673	0.965367
	3.2061	0
	3.20553	2.02054
	3.19025	0
	3.17026	0
	3.16391	1.58803
	3.14228	1.15244
	3.13946	1.20737
	3.11787	1.86069
	3.11499	0
	3.11119	0
	3.11068	0
	3.10761	1.07568
	3.09303	0
	3.09209	0
	3.08393	0
	3.06885	0
	3.0645	0
	3.0477	2.42562
	3.04135	0
	3.03996	1.18903
	3.02344	2.35278
	3.02009	0
	3.0127	1.49278
	3.00265	1.26049
	2.9933	0
	2.99135	0
	2.98108	0
	2.96786	0
	2.95915	0
	2.95396	0
	2.95181	0
	2.94539	0
	2.94411	0
	2.93858	0
	2.93816	0
	2.93183	0
	2.9253	0
	2.92097	1.63787
	2.91476	3.42292
	2.9086	2.88141
	2.90805	0
	2.90261	0
	2.89397	0
	2.89357	0
	2.88968	2.26572
	2.88594	0
	2.88021	1.65907
	2.86204	0
	2.85795	1.36973
	2.8423	1.07607
	2.83141	0
	2.82971	0
	2.81348	3.15044
	2.80447	0
	2.80432	2.31512
	2.80069	2.48064
	2.79924	0
	2.79106	2.42719
	2.78593	2.07551
	2.76512	0
	2.75541	0
	2.75026	1.52346
	2.74763	1.7493
	2.74263	0
	2.73093	0
	2.7093	0
	2.7093	0
	2.70908	1.6917
	2.69717	0
	2.69706	0
	2.68775	1.67387
	2.68436	0
	2.6833	0
	2.68266	0
	2.67928	0
	2.67445	0
	2.66706	0
	2.66408	0
	2.66321	1.49385
	2.6561	2.79972
	2.65395	0
	2.64752	0
	2.63602	0
	2.63392	2.6222
	2.63392	0
	2.62734	2.98612
	2.62576	0
	2.622	1.85259
	2.612	0
	2.6085	2.2076
	2.60656	0
	2.60095	0
	2.59005	0
	2.58664	0
	2.57647	2.19474
	2.56698	0
	2.56458	0
	2.56384	0
	2.55613	1.6774
	2.55431	0
	2.55267	2.58891
	2.54994	2.45382
	2.54922	1.53679
	2.54813	2.20796
	2.54452	1.79983
	2.54344	0
	2.53484	0
	2.53342	0
	2.52263	0
	2.50644	0
	2.50026	0
	2.50026	0
	2.49889	0
	2.49412	1.38233
	2.49276	0
	2.48769	0
	2.48634	1.61393
	2.48298	0
	2.47947	1.97617
	2.47431	2.52421
	2.47398	0
	2.47166	0
	2.46968	0
	2.46474	0
	2.45869	0
	2.4582	0
	2.4556	3.13104
	2.45479	0
	2.45479	2.66694
	2.44463	0
	2.44048	0
	2.43602	1.73148
	2.4346	1.49225
	2.42328	0
	2.42	0
	2.41303	3.11034
	2.41257	0
	2.41164	0
	2.41026	0
	2.4098	0
	2.40765	2.73295
	2.4052	0
	2.40063	1.76458
	2.39276	2.54236
	2.37459	1.96871
	2.36886	2.29863
	2.36755	1.98532
	2.35854	0
	2.35421	0
	2.35364	0
	2.34592	0
	2.34478	2.22545
	2.34421	1.63189
	2.34166	2.41721
	2.33574	0
	2.32958	2.88435
	2.32526	0
	2.31739	0
	2.30674	0
	2.30227	1.70704
	2.30106	2.50232
	2.28822	0
	2.28409	0
	2.27991	0
	2.27925	0
	2.26276	2.93605
	2.26083	0
	2.25279	0
	2.24596	0
	2.24458	1.49439
	2.22398	0
	2.22324	1.05707
	2.22275	2.23359
	2.22214	0
	2.22141	0
	2.22129	2.60327
	2.21411	0
	2.2123	0
	2.20437	0
	2.20437	0
	2.20365	0
	2.19865	0
	2.19179	1.80225
	2.19156	0
	2.18944	0
	2.18817	0
	2.18733	1.74813
	2.1833	0
	2.18138	0
	2.17825	0
	2.17479	0
	2.17341	0
	2.17168	0
	2.17134	0
	2.16688	0
	2.16244	1.43875
	2.15972	0
	2.15803	0
	2.13797	0
	2.136	0
	2.13353	0
	2.12944	2.85671
	2.12911	2.32609
	2.1047	0
	2.09298	0
	2.09214	0
	2.0878	3.02567
	2.07765	0
	2.07765	1.88693
	2.07369	0
	2.06342	0
	2.06312	0.973903
	2.03399	2.9963
	2.03283	0
	2.01968	0
	2.01592	1.97563
	2.01573	0
	2.01173	0
	2.01011	0
	2.00176	3.35502
	2.0001	0
	1.99131	0
	1.9894	0
	1.98316	3.50117
	1.981	0
	1.96977	0
	1.96316	0
	1.96185	0
	1.96159	1.83028
	1.96054	0
	1.9587	0
	1.95453	0
	1.94677	2.33405
	1.94548	0
	1.94317	1.65238
	1.94292	0
	1.94164	2.21739
	1.93908	0
	1.9373	0
	1.93654	3.99148
	1.93198	2.45722
	1.92345	0
	1.92345	0
	1.92171	0
	1.92121	0
	1.91551	0
	1.91403	0
	1.91059	0
	1.90887	0
	1.90863	0
	1.90741	0
	1.90521	0
	1.89891	0
	1.89626	0
	1.89314	0
	1.89266	0
	1.89074	0
	1.88646	0
	1.87984	0
	1.87937	0
	1.87843	0
	1.86328	0
	1.86218	0
	1.85669	0
	1.85305	0
	1.84403	0
	1.83779	0
	1.83646	0
	1.82458	0
	1.82458	0
	1.82002	0
	1.80926	0
	1.80905	0
	1.79972	0
	1.79594	0
	1.79093	0
	1.78512	0
	1.78224	0
	1.77712	0
	1.77692	0
	1.77285	0
	1.7692	0
	1.75839	0
	1.75759	0
	1.7564	0
	1.75561	0
	1.74734	0
	1.74734	0
	1.74656	0
	1.73301	3.01586
	1.72804	0
	1.72804	0
	1.72311	0
	1.71671	0
	1.71597	0
	1.71447	0
	1.70741	0
	1.70465	0
	1.70152	0
	1.70116	0
	1.69678	0
	1.69645	0
	1.69641	0
	1.6946	0
	1.69423	0
	1.6908	0
	1.68666	0
	1.67988	0
	1.67917	0
	1.67598	0
	1.67352	0
	1.66512	0
	1.662	0
	1.65959	0
	1.65341	0
	1.65238	0
	1.65238	0
	1.65136	0
	1.6429	0
	1.6429	3.00174
	1.63988	0
	1.63255	0
	1.63247	0
	1.62908	0
	1.624	0
	1.62149	0
	1.61878	0
	1.6149	0
	1.60244	0
	1.60212	0
	1.60054	0
	1.5977	0
	1.59676	0
	1.5837	0
	1.58033	0
	1.57605	0
	1.5622	0
	1.55923	0
	1.55539	0
	1.5548	0
	1.54457	0
	1.53393	0
	1.53307	0
	1.53251	0
	1.52882	0
	1.52346	0
	1.5229	0
	1.51871	0
	1.51399	0
	1.50958	0
	1.50602	0
	1.50493	0
	1.50276	0
	1.50194	0
	1.49788	0
	1.49412	0
	1.48958	0
	1.48086	0
	1.4759	0
	1.47019	0
	1.46788	0
	1.46148	0
	1.45996	0
	1.45264	0
	1.44964	0
	1.44591	0
	1.44023	0
	1.39979	0
	1.39864	0
	1.39202	0
	1.38592	1.73301
	1.37921	0
	1.37854	0
	1.36385	0
	1.36233	0
	1.35524	0
	1.33221	0
	1.32264	0
	1.32002	0
	1.31084	0
	1.30103	0
	1.2967	0
	1.29196	0
	1.2836	0
	1.27647	0
	1.27202	0
	1.26395	0
	1.25042	0
	1.24743	0
	1.24549	0
	1.24023	0
	1.23571	0
	1.22355	0
	1.20996	0
	1.19357	1.41754
	1.19102	0
	1.18531	0
	1.18499	0
	1.17407	1.2404
	1.15855	0
	1.15392	0
	1.14934	0
	1.1489	0
	1.14757	1.09915
	1.14203	0
	1.13367	0
	1.12376	0
	1.12348	1.35183
	1.11625	1.12912
	1.08584	0
	1.08532	0
	1.07658	0
	1.07581	0
	1.05496	0
	1.0522	0
	1.03189	0.361422
	1.02416	2.37282
	1.01769	0
	0.993397	1.05062
	0.985331	0
	0.978958	0
	0.974725	0
	0.960487	0
	0.953792	0
	0.911428
	0.908944
	0.901769
	0.900275
	0.881877
	0.878194
	0.833471
	0.83066
	0.78386
	0.71826
	0.688234
	0.669934
	0.659597
	0.624979
	0.581214
	0.567121
	0.554847
	0.549489
	0.504663
	0.493153
	0.492694
	0.488288
	0.479245
	0.472917
	0.471667
	0.460758
	0.428113
	0.414934
	0.386856
	0.37349
	0.369442
	0.346357
	0.320312
	0.293741
	0.293498
	0.290187
	0.286305
	0.216174
	0
	0
	0
	0
	0
	0
	0
	0
	0
	0
	0
	0
	0
	0
	0
	0
	0
	0
	0
	0
	0
	0
	0
	0
	0
	0
	0
	0
	0
	0
	0
	0
	0
	0
	0
	0
	0
	0
	0
	0
	0
	0
	0
	0
	0
	0
	0
	0
	0
	0
	0
	0
	0
	0
	0
	0
	0
	0
	0
	0
	0
	0
	0
	0
	0
	0
	0
	0
	0
	0
	0
	0
	0
	0
	0
	0
	0
	0
	0
	0
	0
	0
	0
	0
	0
	0
	0
	0
	0
	0
	0
	0
	0
	0
	0
	0
	0
	0
	0
	0
	0
	0
	0
	0
	0
	0
	0
	0
	0
	0
	0
	0
	0
	0
	0
	0
	0
	0
	0
	0
	0
	0
	0
	0
	0
	0
	0
	0
	0
	0
	0
	0
	0
	0
	0
	0
	0
	0
	0
	0
	0
	0
	0
	0
	0
	0
	0
	0
	0
	0
	0
	0
	0
	0
	0
	0
	0
	0
	0
	0
	0
	0
	0
	0
	0
	0
	0
	0
	0
	0
	0
	0
	0
	0
	0
	0
	0
	0
	0
	0
	0
	0
	0
	0
	0
	0
	0
	0
	0
	0
	0
	0
	0
	0
	0
	0
	0
	0
	0
	0
	0
	0
	0
	0
	0
	0
	0
	0
	0
	0
	0
	0
	0
	0
	0
	0
	0
	0
	0
	0
	0
	0
	0
	0
	0
	0
	0
	0
	0
	0
	0
	0
	0
	0
	0
	0
	0
	0
	0
	0
	0
	0
	0
	0
	0
	0
	0
	0
	0
	0
	0
	0
	0
	0
	0
	0
	0
	0
	0
	0
	0
	0
	0
	0
	0
	0
	0
	0
	0
	0
	0
	0
	0
	0
	0
	0
	0
	0
	0
	0
	0
	0
	0
	0
	0
	0
	0
	0
	0
	0
	0
	0
	0
	0
	0
	0
	0
	0
	0
	0
	0
	0
	0
	0
	0
	0
	0
	0
	0
	0
	0
	0
	0
	0
	0
	0
	0
	0
	0
	0
	0
	0
	0
	0
	0
	0
	0
	0
	0
	0
	0
	0
	0
	0
	0
	0
	0
	0
	0
	0
	0
	0
	0
	0
	0
	0
	0
	0
	0
	0
	0
	0
	0
	0
	0
	0
	0
	0
	0
	0
	0
	0
	0
	0
	0
	0
	0
	0
	0
	0
	0
	0
	0
	0
	0
	0
	0
	0
	0
	0
	0
	0
	0
	0
	0
	0
	0
	0
	0
	0
	0
	0
	0
	0
	0
	0
	0
	0
	0
	0
	0
	0
	0
	0
	0
	0
	0
	0
	0
	0
	0
	0
	0
	0
	0
	0
	0
	0
	0
	0
	0
	0
	0
	0
	0
	0
	0
	0
	0
	0
	0
	0
	0
	0
	0
	0
	0
	0
	0
	0
	0
	0
	0
	0
	0
	0
	0
	0
	0
	0
	0
	0
	0
	0
	0
	0
	0
	0
	0
	0
	0
	0
	0
	0
	0
	0
	0
	0
	0
	0
	0
	0
	0
	0
	0
	0
	0
	0
	0
	0
	0
	0
	0
	0
	0
	0
	0
	0
	0
	0
	0
	0
	0
	0
	0
	0
	0
	0
	0
	0
	0
	0
	0
	0
	0
	0
	0
	0
	0
	0
	0
	0
	0
	0
	0
	0
	0
	0
	0
	0
	0
	0
	0
	0
	0
	0
	0
	0
	0
	0
	0
	0
	0
	0
	0
	0
	0
	0
	0
	0
	0
	0
	0
	0
	0
	0
	0
	0
	0
	0
	0
	0
	0
	0
	0
	0
	0
	0
	0
	0
	0
	0
	0
	0
	0
	0
	0
	0
	0
	0
	0
	0
	0
	0
	0
	0
	0
	0
	0
	0
	0
	0
	0
	0
	0
	0
	0
	0
	0
	0
	0
	0
	0
	0
	0
	0
	0
	0
	0
	0
	0
	0
	0
	0
	0
	0
	0
	0
	0
	0
	0
	0
	0
	0
	0
	0
	0
	0
	0
	0
	0
	0
	0
	0
	0
	0
	0
	0
	0
	0
	0
	0
	0
	0
	0
	0
	0
	0
	0
	0
	0
	0
	0
	0
	0
	0
	0
	0
	0
	0
	0
	0
	0
	0
	0
	0
	0
	0
	0
	0
	0
	0
	0
	0
	0
	0
	0
	0
	0
	0
	0
	0
	0
	0
	0
	0
	0
	0
	0
	0
	0
	0
	0
	0
	0
	0
	0
	0
	0
	0
	0
	0
	0
	0
	0
	0
	0
	0
	0
	0
	0
	0
	0
	0
	0
	0
	0
	0
	0
	0
	0
	0
	0
	0
	0
	0
	0
	0
	0
	0
	0
	0
	0
	0
	0
	0
	0
	0
	0
	0
	0
	0
	0
	0
	0
	0
	0
	0
	0
	0
	0
	0
	0
	0
	0
	0
	0
	0
	0
	0
	0
	0
	0
	0
	0
	0
	0
	0
	0
	0
	0
	0
	0
	0
	0
	0
	0
	0
	0
	0
	0
	0
	0
	0
	0
	0
	0
	0
	0
	0
	0
	0
	0
	0
	0
	0
	0
	0
	0
	0
	0
	0
	0
	0
	0
	0
	0
	0
	0
	0
	0
	0
	0
	0
	0
	0
	0
	0
	0
	0
	0
	0
	0
	0
	0
	0
	0
	0
	0
	0
	0
	0
	0
	0
	0
	0
	0
	0
	0
	0
	0
	0
	0
	0
	0
	0
	0
	0
	0
	0
	0
	0
	0
	0
	0
	0
	0
	0
	0
	0
	0
	0
	0
	0
	0
	0
	0
	0
	0
	0
	0
	0
	0
	0
	0
	0
	0
	0
	0
	0
	0
	0
	0
	0
	0
	0
	0
	0
	0
	0
	0
	0
	0
	0
	0
	0
	0
	0
	0
	0
	0
	0
	0
	0
	0
	0
	0
	0
	0
	0
	0
	0
	0
	0
	0
	0
	0
	0
	0
	0
	0
	0
	0
	0
	0
	0
	0
	0
	0
	0
	0
	0
	0
	0
	0
	0
	0
	0
	0
	0
	0
	0
	0
	0
	0
	0
	0
	0
	0
	0
	0
	0
	0
	0
	0
	0
	0
	0
	0
	0
	0
	0
	0
	0
	0
	0
	0
	0
	0
	0
	0
	0
	0
	0
	0
	0
	0
	0
	0
	0
	0
	0
	0
	0
	0
	0
	0
	0
	0
	0
	0
	0
	0
	0
	0
	0
	0
	0
	0
	0
	0
	0
	0
	0
	0
	0
	0
	0
	0
	0
	0
	0
	0
	0
	0
	0
	0
	0
	0
	0
	0
	0
	0
	0
	0
	0
	0
	0
	0
	0
	0
	0
	0
	0
	0
	0
	0
	0
	0
	0
	0
	0
	0
	0
	0
	0
	0
	0
	0
	0
	0
	0
	0
	0
	0
	0
	0
	0
	0
	0
	0
	0
	0
	0
	0
	0
	0
	0
	0
	0
	0
	0
	0
	0
	0
	0
	0
	0
	0
	0
	0
	0
	0
	0
	0
	0
	0
	0
	0
	0
	0
	0
	0
	0
	0
	0
	0
	0
	0
	0
	0
	0
	0
	0
	0
	0
	0
	0
	0
	0
	0
	0
	0
	0
	0
	0
	0
	0
	0
	0
	0
	0
	0
	0
	0
	0
	0
	0
	0
	0
	0
	0
	0
	0
	0
	0
	0
	0
	0
	0
	0
	0
	0
	0
	0
	0
	0
	0
	0
	0
	0
	0
	0
	0
	0
	0
	0
	0
	0
	0
	0
	0
	0
	0
	0
	0
	0
	0
	0
	0
	0
	0
	0
	0
	0
	0
	0
	0
	0
	0
	0
	0
	0
	0
	0
	0
	0
	0
	0
	0
	0
	0
	0
	0
	0
	0
	0
	0
	0
	0
	0
	0
	0
	0
	0
	0
	0
	0
	0
	0
	0
	0
	0
	0
	0
	0
	0
	0
	0
	0
	0
	0
	0
	0
	0
	0
	0
	0
	0
	0
	0
	0
	0
	0
	0
	0
	0
	0
	0
	0
	0
	0
	0
	0
	0
	0
	0
	0
	0
	0
	0
	0
	0
	0
	0
	0
	0
	0
	0
	0
	0
	0
	0
	0
	0
	0
	0
	0
	0
	0
	0
	0
	0
	0
	0
	0
	0
	0
	0
	0
	0
	0
	0
	0
	0
	0
	0
	0
	0
	0
	0
	0
	0
	0
	0
	0
	0
	0
	0
	0
	0
	0
	0
	0
	0
	0
	0
	0
	0
	0
	0
	0
	0
	0
	0
	0
	0
	0
	0
	0
	0
	0
	0
	0
	0
	0
	0
	0
	0
	0
	0
	0
	0
	0
	0
	0
	0
	0
	0
	0
	0
	0
	0
	0
	0
	0
	0
	0
	0
	0
	0
	0
	0
	0
	0
	0
	0
	0
	0
	0
	0
	0
	0
	0
	0
	0
	0
	0
	0
	0
	0
	0
	0
	0
	0
	0
	0
	0
	0
	0
	0
	0
	0
	0
	0
	0
	0
	0
	0
	0
	0
	0
	0
	0
	0
	0
	0
	0
	0
	0
	0
	0
	0
	0
	0
	0
	0
	0
	0
	0
	0
	0
	0
	0
	0
	0
	0
	0
	0
	0
	0
	0
	0
	0
	0
	0
	0
	0
	0
	0
	0
	0
	0
	0
	0
	0
	0
	0
	0
	0
	0
	0
	0
	0
	0
	0
	0
	0
	0
	0
	0
	0
	0
	0
	0
	0
	0
	0
	0
	0
	0
	0
	0
	0
	0
	0
	0
	0
	0
	0
	0
	0
	0
	0
	0
	0
	0
	0
	0
	0
	0
	0
	0
	0
	0
	0
	0
	0
	0
	0
	0
	0
	0
	0
	0
	0
	0
	0
	0
	0
	0
	0
	0
	0
	0
	0
	0
	0
	0
	0
[truncated: 11,110 more rows]

## Sheet: Figure 1h
Figure 1h
	MGUS/SMM (N = 35)	NDMM (N = 39)	RRMM (N = 21)
	1.93	4	15
	16	6	23
	2	6	10.4
	5	11	23
	11	16	12.5
	13.2	15	34
	3	23	15
	13	25	23
	7	23	10.4
	1	25	5
	4	17.7	23
	12	19	12.5
	20	29	8
	5	12.4	34
	13	4	4
	12	15	35
	4	9	10.3
	6	8	16
	5	2	12
	8	12.6	9
	12	17	22
	13	5
	9.5	5
	0.5	5
	7	6
	12	2.7
	4.7	4.2
	12	10
	7	5
	15	22
	5	7
	10	7
	5	24
	3	5
	2	5
		22
		25
		9
		5

## Sheet: Figure 1i
Figure 1i
	patient ID	P1	P2	P3	P4	P5	P6	P7	P8	P9	P10	P11	P12	P13	P14	P15
	Untreated	4.32	5.04	5.88	6.22	8.13	18.6	25.7	1.46	2.08	2.63	2.85	3.14	3.96	4.29	1.35
	Post-BTZ	3.51	7.27	10.1	14.5	19.6	22.9	19.2	2.96	2.4	3.04	3.33	4.6	3.68	4.83	1.64

## Sheet: Figure 2b
Figure 2b
										CD8															CD4
		CD4			CD8						Stem Cell Memory			Central Memory			Effector Memory			Effector						Stem Cell Memory			Central Memory			Effector Memory			Effector
	Normal T	38.5	40.7	41.2	60	57.2	56.8			Normal T	17.5	18.2	19.5	44.5	43.1	35.8	18	19.2	16.8	20	21.8	19.5			Normal T	40.6	42.8	39.5	22.1	24.8	20.4	30.6	32.2	28.3	6.75	4.52	8.49
	CD24-CAR-T	38	35.6	43.1	55.1	51.9	54.8			CD24-CAR-T	19.3	16.3	17.4	45	43.1	42.8	18.1	19.4	19	17.6	21.2	18.7			CD24-CAR-T	42.3	40.1	41.2	20.4	22.3	21.8	31.2	30.4	31	6.09	7.21	6.52
	MOCK-CAR-T	39.8	31.5	40.2	58.7	60.8	55.1			MOCK-CAR-T	19.7	23.5	17.6	42.5	44.5	40.7	19.7	20.4	17.5	18.1	21.6	16.7			MOCK-CAR-T	42.8	40.8	44.2	19.5	17.5	22.4	32	34.5	30.7	5.67	4.89	8.44

## Sheet: Figure 2c
Figure 2c
	MM1.S												OPM2												H929
		T Cell			Mock-CAR-T			CD24-CAR-T						T Cell			Mock-CAR-T			CD24-CAR-T						T Cell			Mock-CAR-T			CD24-CAR-T
	1:5	0.0012	0.0021	0.0151	0.00187	0.001698	0.001246	0.12012	0.1345	0.16352			1:5	0.02112	0.00725	0.01415	0.009845	0.010521	0.00874	0.15478	0.18524	0.22354			1:5	0.00724	0.009851	0.01241	0.008741	0.009541	0.01651	0.1105	0.13874	0.120145
	1:2	0.0021	0.00312	0.0171	0.0164	0.002145	0.0034	0.2145	0.1487	0.25641			1:2	0.02571	0.04517	0.02161	0.02141	0.03254	0.01247	0.2415	0.26412	0.27124			1:2	0.02101	0.0142	0.02374	0.01746	0.016241	0.02147	0.22169	0.19874	0.16971
	1:1	0.0212	0.0611	0.0321	0.021	0.0521	0.0251	0.3214	0.29785	0.24245			1:1	0.05418	0.06214	0.05784	0.10215	0.08214	0.09487	0.38254	0.432141	0.36527			1:1	0.02341	0.02248	0.021014	0.03186	0.04712	0.05527	0.3312	0.25971	0.223641
	2:1	0.1025	0.1201	0.1411	0.0754	0.0631	0.1145	0.4258	0.42014	0.55321			2:1	0.13214	0.11024	0.08741	0.11021	0.10154	0.15214	0.601781	0.664124	0.54712			2:1	0.05412	0.05637	0.04213	0.06614	0.07192	0.08871	0.28741	0.27415	0.33651
	5:1	0.1101	0.1611	0.1852	0.1754	0.1524	0.2025	0.59741	0.68741	0.66524			5:1	0.1312	0.12012	0.15012	0.12221	0.16454	0.16417	0.75498	0.775241	0.83547			5:1	0.07412	0.08524	0.07954	0.10291	0.11254	0.11891	0.32517	0.36175	0.47412

## Sheet: Figure 2d
Figure 2d
		Control			T cell			Mock-CAR-T			CD24-CAR-T
	MM1.S	0.07	0.09	0.12	6.35	6.64	8.14	6.89	7.16	8.24	66.54	60.27	70.18
	OPM2	0.08	0.1	0.13	8.21	7.86	8.94	8.52	7.71	9.04	77	70.24	71.64
	H929	0.13	0.21	0.06	4.52	5.31	5.36	5.27	5.91	5.01	44.25	43.57	62.14

## Sheet: Figure 2e
Figure 2e
		Control			T cell			Mock-CAR-T			CD24-CAR-T
	MM1.S	15	25	31	92	81	78	85	101	80	1028	1328	1127
	OPM2	19	22	33	88	79	75	80	96	82	1725	1682	1539
	H929	21	25	30	74	82	77	88	86	92	1254	1004	968

## Sheet: Figure 2f
Figure 2f
		Control			T cell			Mock-CAR-T			CD24-CAR-T
	MM1.S	13	12	18	127	109	130	131	108	120	2237	2341	2601
	OPM2	11	11	17	128	129	137	153	117	103	3025	3324	3182
	H929	13	14	15	135	124	101	127	130	104	1795	1981	2004

[truncated: 45 more sheets: Figure 2g, Figure 2i, Figure 3c, Figure 3d, Figure 3f, Figure 3g, Figure 4b, Figure 4c, Figure 4e, Figure 5b, Figure 5c, Figure 5d, Figure 5e, Figure 5f, Figure 5g, Figure 5i, Figure 6c, Figure 6d, Figure 6f, Figure 6g …]
